# Supplementary material for: 5-Amino-3-methyl-1-phenyl-1H-1,2,4-triazole
Source: Acta Crystallogr Sect E Struct Rep Online. 2008 Mar 7;64(Pt 4):o684. doi: 10.1107/S1600536808005801 (PMC2961023; doi:10.1107/S1600536808005801)
Supplement: Supplementary file 1 [file e-64-0o684-sup1.cif]

##############################################################################
###                                                                        ###
###        Electronic paper (Acta Crystallographica Section E)             ###
###                                                                        ###
##############################################################################
#                                                                            #
# This CIF contains the data in a paper accepted for publication in Acta     #
# Crystallographica Section E. It conforms to the requirements of Notes      #
# for Authors for Section E, and has been peer reviewed under the auspices   #
# of the IUCr Commission on Journals.                                        #
#                                                                            #
# Full details of the Crystallographic Information File format               #
# are given in the paper "The Crystallographic Information File (CIF):       #
# a New Standard Archive File for Crystallography" by S. R. Hall, F. H.      #
# Allen and I. D. Brown [Acta Cryst. (1991), A47, 655-685].                  #
#                                                                            #
# The current version of the core CIF dictionary is obtainable from          #
# ftp://ftp.iucr.org/pub/cif_core.dic. The current version number is 2.4.    #
#                                                                            #
# Software is freely available for graphical display of the structure(s) in  #
# this CIF.  For information consult the CIF home page http://www.iucr.org/  #
# cif/home.html                                                              #
#                                                                            #
# This file may be used for bona fide research purposes within the           #
# scientific community so long as proper attribution is given to the journal # 
# article from which it was obtained.                                        #
#                                                                            #
##############################################################################
                                             
data_global
_audit_creation_method     SHELXL-97
_journal_date_recd_electronic     2008-02-16
_journal_date_accepted     2008-03-01
_journal_name_full     'Acta Crystallographica, Section E'
_journal_year     2008
_journal_volume     64
_journal_issue      4
_journal_page_first     o684
_journal_page_last     o684
_journal_paper_category     QO
_journal_coeditor_code     DN2319
_publ_contact_author_name     'Dr.Fatma Zouari'
_publ_contact_author_address
;
Laboratoire de Sciences de Mat\'eriaux et d'Environnement,
Facult\'e des Sciences de SFAX, BP 802, 3018 SFAX
TUNISIE
;
_publ_contact_author_email     fatmazouari2003@yahoo.fr
_publ_contact_author_fax     '(216) 74 27 44 37'
_publ_contact_author_phone     '(216) 74 27 64 00'
_publ_section_title
;
5-Amino-3-methyl-1-phenyl-1<i>H</i>-1,2,4-triazole
;
loop_
    _publ_author_name
    _publ_author_address
    'Fatma Allouch'
;
Laboratoire de Chimie Appliqu\'ee: H\'et\'erocycles, Corps gras et Polym\`eres
Facult\'e des Sciences de Sfax, BP 802, 3018 Sfax, Tunisia
;
    'Fatma Zouari'
;
Laboratoire de Sciences de Mat\'eriaux et d'Environnement,
Facult\'e des Sciences de SFAX, BP 802, 3018 SFAX
Tunisia
;
    'Fakher Chabchoub'
;
Laboratoire de Chimie Appliqu\'ee: H\'et\'erocycles, Corps gras et Polym\`eres
Facult\'e des Sciences de Sfax, BP 802, 3018 Sfax, Tunisia
;
    'Mansour Salem'
;
Laboratoire de Chimie Appliqu\'ee: H\'et\'erocycles, Corps gras et Polym\`eres
Facult\'e des Sciences de Sfax, BP 802, 3018 Sfax, Tunisia
;
data_I
_chemical_name_systematic
;
5-Amino-3-methyl-1-phenyl-1H-1,2,4-triazole
;
_chemical_name_common     'ph\'enyltriazole.'
_chemical_formula_moiety     'C9 H10 N4'
_chemical_formula_sum     'C9 H10 N4'
_chemical_formula_iupac     'C9 H10 N4'
_chemical_formula_weight     174.21
_chemical_melting_point     ?
_symmetry_cell_setting     monoclinic
_symmetry_space_group_name_H-M     'P 21/c'
_symmetry_space_group_name_Hall     '-P 2ybc'
loop_
    _symmetry_equiv_pos_as_xyz
    'x, y, z'
    '-x, y+1/2, -z+1/2'
    '-x, -y, -z'
    'x, -y-1/2, z-1/2'
_cell_length_a     8.5110(5)
_cell_length_b     11.2490(8)
_cell_length_c     10.1048(7)
_cell_angle_alpha     90.00
_cell_angle_beta     101.866(4)
_cell_angle_gamma     90.00
_cell_volume     946.76(11)
_cell_formula_units_Z     4
_cell_measurement_reflns_used     2898
_cell_measurement_theta_min     2.45
_cell_measurement_theta_max     23.33
_cell_measurement_temperature     296(7)
_exptl_crystal_description     'prism'
_exptl_crystal_colour     'Colourless'
_exptl_crystal_size_max     0.49
_exptl_crystal_size_mid     0.139
_exptl_crystal_size_min     0.08
_exptl_crystal_density_diffrn     1.222
_exptl_crystal_density_meas     ?
_exptl_crystal_density_method     'not measured'
_exptl_crystal_F_000     368
_exptl_absorpt_coefficient_mu     0.079
_exptl_absorpt_correction_type     'multi-scan'
_exptl_absorpt_process_details     '(SADABS; Bruker, 1998)'
_exptl_absorpt_correction_T_min     0.984
_exptl_absorpt_correction_T_max     0.997
_diffrn_ambient_temperature     '296(2)'
_diffrn_radiation_type     'MoK\a'
_diffrn_radiation_wavelength     0.71073
_diffrn_radiation_source     'sealed tube'
_diffrn_radiation_monochromator     'graphite'
_diffrn_measurement_device_type     'Bruker SMART CCD area-detector'
_diffrn_measurement_method     '\f and \w'
_diffrn_detector_area_resol_mean     ?
_diffrn_reflns_number     16028
_diffrn_reflns_av_R_equivalents     0.0471
_diffrn_reflns_av_sigmaI/netI     0.0623
_diffrn_reflns_theta_min     3.04
_diffrn_reflns_theta_max     34.35
_diffrn_reflns_theta_full     34.35
_diffrn_measured_fraction_theta_max     0.977
_diffrn_measured_fraction_theta_full     0.977
_diffrn_reflns_limit_h_min     -11
_diffrn_reflns_limit_h_max     13
_diffrn_reflns_limit_k_min     -17
_diffrn_reflns_limit_k_max     17
_diffrn_reflns_limit_l_min     -16
_diffrn_reflns_limit_l_max     16
_diffrn_standards_number     ?
_diffrn_standards_interval_count     ?
_diffrn_standards_interval_time     ?
_diffrn_standards_decay_%     ?
_refine_special_details
;
 Refinement of F^2^ against ALL reflections.  The weighted R-factor wR and
 goodness of fit S are based on F^2^, conventional R-factors R are based
 on F, with F set to zero for negative F^2^. The threshold expression of
 F^2^ > 2sigma(F^2^) is used only for calculating R-factors(gt) etc. and is
 not relevant to the choice of reflections for refinement.  R-factors based
 on F^2^ are statistically about twice as large as those based on F, and R-
 factors based on ALL data will be even larger.
;
_reflns_number_total     3882
_reflns_number_gt     1997
_reflns_threshold_expression     I>2\s(I)
_refine_ls_structure_factor_coef     Fsqd
_refine_ls_matrix_type     full
_refine_ls_R_factor_all     0.1368
_refine_ls_R_factor_gt     0.0500
_refine_ls_wR_factor_gt     0.1180
_refine_ls_wR_factor_ref     0.1478
_refine_ls_goodness_of_fit_ref     0.940
_refine_ls_restrained_S_all     0.941
_refine_ls_number_reflns     3882
_refine_ls_number_parameters     124
_refine_ls_number_restraints     3
_refine_ls_hydrogen_treatment     mixed
_refine_ls_weighting_scheme     calc
_refine_ls_weighting_details
                 'calc w=1/[\s^2^(Fo^2^)+(0.0699P)^2^] where P=(Fo^2^+2Fc^2^)/3'
_atom_sites_solution_hydrogens     geom
_atom_sites_solution_primary     direct
_atom_sites_solution_secondary     difmap
_refine_ls_shift/su_max     0.000
_refine_ls_shift/su_mean     0.000
_refine_diff_density_max     0.191
_refine_diff_density_min     -0.165
_refine_ls_extinction_method     none
_refine_ls_extinction_coef     ?
loop_
    _atom_type_symbol
    _atom_type_description
    _atom_type_scat_dispersion_real
    _atom_type_scat_dispersion_imag
    _atom_type_scat_source
    'C' 'C' 0.0033 0.0016
                         'International Tables Vol C Tables 4.2.6.8 and 6.1.1.4'
    'H' 'H' 0.0000 0.0000
                         'International Tables Vol C Tables 4.2.6.8 and 6.1.1.4'
    'N' 'N' 0.0061 0.0033
                         'International Tables Vol C Tables 4.2.6.8 and 6.1.1.4'
_computing_data_collection     'SMART (Bruker, 1998)'
_computing_cell_refinement     'SAINT (Bruker, 1998)'
_computing_data_reduction     'SAINT (Bruker, 1998)'
_computing_structure_solution     'SHELXS97 (Sheldrick, 2008)'
_computing_structure_refinement     'SHELXL97 (Sheldrick, 2008)'
_computing_molecular_graphics
;
ORTEPIII (Burnett & Johnson, 1996), ORTEP-3 for Windows (Farrugia,
1997) and
PLATON (Spek, 2003)
;
_computing_publication_material     'WinGX (Farrugia, 1999)'
loop_
    _atom_site_type_symbol
    _atom_site_label
    _atom_site_fract_x
    _atom_site_fract_y
    _atom_site_fract_z
    _atom_site_U_iso_or_equiv
    _atom_site_adp_type
    _atom_site_calc_flag
    _atom_site_refinement_flags
    _atom_site_occupancy
    _atom_site_disorder_assembly
    _atom_site_disorder_group
    N N1 0.22326(10) 0.20008(8) 0.83687(9) 0.0445(2) Uani d . 1 . .
    N N2 0.28380(11) 0.22738(9) 0.72310(10) 0.0530(3) Uani d . 1 . .
    N N3 0.43302(11) 0.08529(9) 0.84645(9) 0.0500(3) Uani d . 1 . .
    N N4 0.29094(12) 0.06921(9) 1.02612(10) 0.0528(3) Uani d D 1 . .
    H H4A 0.3772(12) 0.0290(10) 1.0662(12) 0.063 Uiso d D 1 . .
    H H4B 0.2503(14) 0.1219(9) 1.0797(11) 0.063 Uiso d D 1 . .
    C C4 0.08173(12) 0.25677(10) 0.85950(12) 0.0454(3) Uani d . 1 . .
    C C3 0.31616(12) 0.11612(9) 0.90899(11) 0.0424(3) Uani d . 1 . .
    C C2 0.40669(14) 0.15538(11) 0.73467(12) 0.0535(3) Uani d . 1 . .
    C C9 -0.03152(14) 0.19287(12) 0.90944(15) 0.0606(3) Uani d . 1 . .
    H H9 -0.0159 0.1124 0.9286 0.073 Uiso calc R 1 . .
    C C5 0.05851(16) 0.37569(12) 0.82934(14) 0.0663(4) Uani d . 1 . .
    H H5 0.1354 0.4193 0.7968 0.080 Uiso calc R 1 . .
    C C1 0.51079(17) 0.15076(16) 0.63304(15) 0.0792(5) Uani d . 1 . .
    H H1A 0.5936 0.0925 0.6601 0.119 Uiso calc PR 0.50 . .
    H H1B 0.5588 0.2273 0.6270 0.119 Uiso calc PR 0.50 . .
    H H1C 0.4471 0.1295 0.5464 0.119 Uiso calc PR 0.50 . .
    H H1D 0.4727 0.2070 0.5623 0.119 Uiso calc PR 0.50 . .
    H H1E 0.5076 0.0722 0.5953 0.119 Uiso calc PR 0.50 . .
    H H1F 0.6192 0.1700 0.6760 0.119 Uiso calc PR 0.50 . .
    C C7 -0.19460(19) 0.36600(17) 0.89769(18) 0.0921(6) Uani d . 1 . .
    H H7 -0.2890 0.4028 0.9085 0.111 Uiso calc R 1 . .
    C C6 -0.0814(2) 0.42885(14) 0.84843(18) 0.0877(5) Uani d . 1 . .
    H H6 -0.0991 0.5089 0.8274 0.105 Uiso calc R 1 . .
    C C8 -0.16821(16) 0.24917(14) 0.93076(18) 0.0797(5) Uani d . 1 . .
    H H8 -0.2428 0.2072 0.9679 0.096 Uiso calc R 1 . .
loop_
    _atom_site_aniso_label
    _atom_site_aniso_U_11
    _atom_site_aniso_U_22
    _atom_site_aniso_U_33
    _atom_site_aniso_U_12
    _atom_site_aniso_U_13
    _atom_site_aniso_U_23
    N1 0.0431(4) 0.0488(5) 0.0457(5) 0.0065(4) 0.0189(4) 0.0059(4)
    N2 0.0492(5) 0.0649(6) 0.0499(6) 0.0084(4) 0.0218(5) 0.0126(5)
    N3 0.0474(5) 0.0574(6) 0.0487(6) 0.0104(4) 0.0181(4) 0.0014(4)
    N4 0.0584(6) 0.0544(6) 0.0507(6) 0.0157(5) 0.0228(5) 0.0088(5)
    C4 0.0414(5) 0.0509(6) 0.0457(6) 0.0077(4) 0.0130(5) 0.0019(5)
    C3 0.0439(5) 0.0418(6) 0.0437(6) 0.0034(4) 0.0140(5) -0.0003(5)
    C2 0.0480(6) 0.0669(7) 0.0500(7) 0.0048(5) 0.0200(5) 0.0064(6)
    C9 0.0476(6) 0.0612(8) 0.0777(9) 0.0036(5) 0.0243(6) 0.0070(7)
    C5 0.0711(8) 0.0611(8) 0.0754(10) 0.0174(6) 0.0353(7) 0.0164(7)
    C1 0.0679(8) 0.1133(12) 0.0673(10) 0.0214(8) 0.0392(7) 0.0151(8)
    C7 0.0709(9) 0.1057(13) 0.1108(14) 0.0396(9) 0.0445(9) 0.0214(10)
    C6 0.0926(11) 0.0767(10) 0.1056(13) 0.0420(8) 0.0481(10) 0.0290(9)
    C8 0.0534(8) 0.0923(11) 0.1032(12) 0.0100(7) 0.0385(8) 0.0146(9)
_geom_special_details
;
 All esds (except the esd in the dihedral angle between two l.s. planes)
 are estimated using the full covariance matrix.  The cell esds are taken
 into account individually in the estimation of esds in distances, angles
 and torsion angles; correlations between esds in cell parameters are only
 used when they are defined by crystal symmetry.  An approximate (isotropic)
 treatment of cell esds is used for estimating esds involving l.s. planes.
;
loop_
    _geom_bond_atom_site_label_1
    _geom_bond_atom_site_label_2
    _geom_bond_site_symmetry_2
    _geom_bond_distance
    _geom_bond_publ_flag
    N1 C3 . 1.3459(14) ?
    N1 N2 . 1.3874(11) ?
    N1 C4 . 1.4224(12) ?
    N2 C2 . 1.3090(14) ?
    N3 C3 . 1.3294(12) ?
    N3 C2 . 1.3577(15) ?
    N4 C3 . 1.3528(14) ?
    N4 H4A . 0.886(8) ?
    N4 H4B . 0.917(8) ?
    C4 C5 . 1.3773(17) ?
    C4 C9 . 1.3785(15) ?
    C2 C1 . 1.4888(15) ?
    C9 C8 . 1.3799(17) ?
    C9 H9 . 0.9300 ?
    C5 C6 . 1.3811(18) ?
    C5 H5 . 0.9300 ?
    C1 H1A . 0.9600 ?
    C1 H1B . 0.9600 ?
    C1 H1C . 0.9600 ?
    C1 H1D . 0.9600 ?
    C1 H1E . 0.9600 ?
    C1 H1F . 0.9600 ?
    C7 C8 . 1.363(2) ?
    C7 C6 . 1.369(2) ?
    C7 H7 . 0.9300 ?
    C6 H6 . 0.9300 ?
    C8 H8 . 0.9300 ?
loop_
    _geom_angle_atom_site_label_1
    _geom_angle_atom_site_label_2
    _geom_angle_atom_site_label_3
    _geom_angle_site_symmetry_1
    _geom_angle_site_symmetry_3
    _geom_angle
    _geom_angle_publ_flag
    C3 N1 N2 . . 109.09(7) ?
    C3 N1 C4 . . 130.56(8) ?
    N2 N1 C4 . . 120.33(9) ?
    C2 N2 N1 . . 102.42(9) ?
    C3 N3 C2 . . 103.43(9) ?
    C3 N4 H4A . . 109.5(8) ?
    C3 N4 H4B . . 114.3(8) ?
    H4A N4 H4B . . 115.9(11) ?
    C5 C4 C9 . . 120.55(10) ?
    C5 C4 N1 . . 119.18(9) ?
    C9 C4 N1 . . 120.27(10) ?
    N3 C3 N1 . . 109.84(9) ?
    N3 C3 N4 . . 125.66(10) ?
    N1 C3 N4 . . 124.49(9) ?
    N2 C2 N3 . . 115.20(9) ?
    N2 C2 C1 . . 122.54(11) ?
    N3 C2 C1 . . 122.26(11) ?
    C4 C9 C8 . . 119.55(13) ?
    C4 C9 H9 . . 120.2 ?
    C8 C9 H9 . . 120.2 ?
    C4 C5 C6 . . 118.57(12) ?
    C4 C5 H5 . . 120.7 ?
    C6 C5 H5 . . 120.7 ?
    C2 C1 H1A . . 109.5 ?
    C2 C1 H1B . . 109.5 ?
    H1A C1 H1B . . 109.5 ?
    C2 C1 H1C . . 109.5 ?
    H1A C1 H1C . . 109.5 ?
    H1B C1 H1C . . 109.5 ?
    C2 C1 H1D . . 109.5 ?
    H1A C1 H1D . . 141.1 ?
    H1B C1 H1D . . 56.3 ?
    H1C C1 H1D . . 56.3 ?
    C2 C1 H1E . . 109.5 ?
    H1A C1 H1E . . 56.3 ?
    H1B C1 H1E . . 141.1 ?
    H1C C1 H1E . . 56.3 ?
    H1D C1 H1E . . 109.5 ?
    C2 C1 H1F . . 109.5 ?
    H1A C1 H1F . . 56.3 ?
    H1B C1 H1F . . 56.3 ?
    H1C C1 H1F . . 141.1 ?
    H1D C1 H1F . . 109.5 ?
    H1E C1 H1F . . 109.5 ?
    C8 C7 C6 . . 119.63(12) ?
    C8 C7 H7 . . 120.2 ?
    C6 C7 H7 . . 120.2 ?
    C7 C6 C5 . . 121.25(14) ?
    C7 C6 H6 . . 119.4 ?
    C5 C6 H6 . . 119.4 ?
    C7 C8 C9 . . 120.39(13) ?
    C7 C8 H8 . . 119.8 ?
    C9 C8 H8 . . 119.8 ?
loop_
    _geom_hbond_atom_site_label_D
    _geom_hbond_atom_site_label_H
    _geom_hbond_atom_site_label_A
    _geom_hbond_site_symmetry_A
    _geom_hbond_distance_DH
    _geom_hbond_distance_HA
    _geom_hbond_distance_DA
    _geom_hbond_angle_DHA
    N4 H4A N3 3_657 0.886(8) 2.110(8) 2.9923(13) 173.1(12)
    N4 H4B N2 4_566 0.917(8) 2.210(10) 3.0415(14) 150.4(10)
