# Supplementary material for: 5-Amino-3-methyl-1-phenyl-1H-1,2,4-triazole
Source: Acta Crystallogr Sect E Struct Rep Online. 2008 Mar 7;64(Pt 4):o684. doi: 10.1107/S1600536808005801 (PMC2961023; doi:10.1107/S1600536808005801)
Supplement: Supplementary file 2 [file e-64-0o684-Isup2.hkl]

#
# h,k,l, Fc-squared, Fo-squared, sigma(Fo-squared) and status flag
#
data_I
_shelx_title ' I in space group P 21/c'
_shelx_refln_list_code          4
_shelx_F_calc_maximum      119.28
_exptl_crystal_F_000       368.00
_reflns_d_resolution_high  0.6297
 
loop_
 _symmetry_equiv_pos_as_xyz
 'x, y, z'
 '-x, y+1/2, -z+1/2'
 '-x, -y, -z'
 'x, -y-1/2, z-1/2'
 
_cell_length_a     8.5110
_cell_length_b    11.2490
_cell_length_c    10.1048
_cell_angle_alpha  90.000
_cell_angle_beta  101.866
_cell_angle_gamma  90.000
 
_shelx_F_squared_multiplier     1.000
 
loop_
 _refln_index_h
 _refln_index_k
 _refln_index_l
 _refln_F_squared_calc
 _refln_F_squared_meas
 _refln_F_squared_sigma
 _refln_observed_status
   2   0   0       53.58       77.70      3.39 o
   3   0   0       24.25       24.35      2.39 o
   4   0   0      477.40      521.69     31.85 o
   5   0   0       65.84       65.11      2.97 o
   6   0   0      117.06      110.07      5.00 o
   7   0   0        3.18        3.96      2.25 o
   8   0   0      164.05      151.53      5.34 o
   9   0   0       14.19       11.07      2.32 o
  10   0   0       17.64       19.57      2.85 o
  11   0   0        3.05        1.57      2.04 o
  12   0   0        0.39        0.49      1.30 o
   1   1   0     3229.09     3081.06    484.46 o
   2   1   0     1963.82     1916.50     36.99 o
   3   1   0       10.33       12.23      0.58 o
   4   1   0      490.75      530.50      8.80 o
   5   1   0      370.63      415.80      7.13 o
   6   1   0       84.32       85.99      2.91 o
   7   1   0      109.65      105.08      2.89 o
   8   1   0        4.36        3.13      0.61 o
   9   1   0       70.19       66.46      1.86 o
  10   1   0        1.35        0.71      0.89 o
  11   1   0        0.53        0.72      0.77 o
  12   1   0        3.86        5.27      1.09 o
   1   2   0      739.41      699.43     32.43 o
   2   2   0      267.79      263.92      3.38 o
   3   2   0      135.90      122.54      1.75 o
   4   2   0      204.66      201.07      3.12 o
   5   2   0       39.34       38.88      1.24 o
   6   2   0        0.11        0.61      0.36 o
   7   2   0       22.14       20.85      0.97 o
   8   2   0        0.15        0.00      0.39 o
   9   2   0        4.25        3.72      0.87 o
  10   2   0        0.90        1.02      0.66 o
  11   2   0        0.00       -0.57      0.78 o
  12   2   0        0.15        0.75      1.16 o
   1   3   0      132.00      148.76      1.44 o
   2   3   0     1187.65     1195.90     19.51 o
   3   3   0      129.04      139.39      2.14 o
   4   3   0       75.84       79.74      1.45 o
   5   3   0       13.45       14.91      0.80 o
   6   3   0       35.92       32.68      0.95 o
   7   3   0      122.00      121.25      2.29 o
   8   3   0       72.97       67.82      1.61 o
   9   3   0        0.20       -0.02      0.51 o
  10   3   0       13.39       13.02      1.69 o
  11   3   0        0.51        0.60      1.02 o
  12   3   0        0.02        1.48      1.45 o
   0   4   0      797.69      717.40     10.94 o
   1   4   0      821.44      865.52      9.25 o
   2   4   0      386.17      418.15      4.70 o
   3   4   0        7.32        6.07      0.92 o
   4   4   0        0.05        0.24      0.31 o
   5   4   0        7.03        6.47      1.62 o
   6   4   0       14.96       15.51      0.83 o
   7   4   0        0.22       -0.17      0.47 o
   8   4   0       13.11       13.11      1.44 o
   9   4   0        5.69        6.09      0.99 o
  10   4   0        2.14        2.27      1.04 o
  11   4   0       11.19       16.17      2.56 o
  12   4   0        0.08       -1.17      2.20 o
   1   5   0      160.34      172.79      2.37 o
   2   5   0       23.41       19.95      0.62 o
   3   5   0      192.17      223.91      2.82 o
   4   5   0       37.97       44.57      1.25 o
   5   5   0       75.30       65.06      1.74 o
   6   5   0       62.80       51.75      1.58 o
   7   5   0        2.44        2.28      0.69 o
   8   5   0        4.13        2.65      0.69 o
   9   5   0        1.45        2.55      0.84 o
  10   5   0        3.98        3.60      1.08 o
  11   5   0        1.81        3.25      2.27 o
   0   6   0      927.03      945.56     14.57 o
   1   6   0       42.93       57.00      1.21 o
   2   6   0      100.13      103.35      1.71 o
   3   6   0       14.64       17.00      0.66 o
   4   6   0       48.74       51.55      1.14 o
   5   6   0      262.37      236.82     10.58 o
   6   6   0       15.89       15.63      0.96 o
   7   6   0       37.35       37.80      1.55 o
   8   6   0       50.99       55.87      3.66 o
   9   6   0        1.24        2.26      0.88 o
  10   6   0        0.06        0.03      1.06 o
  11   6   0        9.69       13.28      2.28 o
   1   7   0       16.38       17.67      0.90 o
   2   7   0       20.24       19.36      1.04 o
   3   7   0      124.92      127.81      2.01 o
   4   7   0      400.70      409.26      5.45 o
   5   7   0       99.86       96.81      1.95 o
   6   7   0       12.27       12.63      1.17 o
   7   7   0       25.99       23.23      1.37 o
   8   7   0        2.01       -0.01      0.83 o
   9   7   0        2.33        1.90      0.98 o
  10   7   0        0.06        0.31      1.02 o
  11   7   0        0.03        0.72      1.44 o
   0   8   0        7.95        6.23      0.86 o
   1   8   0        9.64        8.01      0.69 o
   2   8   0        0.03        0.19      0.39 o
   3   8   0        3.64        2.81      0.54 o
   4   8   0       51.78       52.92      1.91 o
   5   8   0       30.82       28.32      1.35 o
   6   8   0       24.18       22.81      1.65 o
   7   8   0        4.92        8.31      1.52 o
   8   8   0       10.74       11.67      1.81 o
   9   8   0        3.70        4.05      1.30 o
  10   8   0        0.43        1.03      1.19 o
  11   8   0        0.88        0.87      2.11 o
   1   9   0       26.55       27.95      1.74 o
   2   9   0       17.15       20.02      1.29 o
   3   9   0      133.43      148.42      3.26 o
   4   9   0      205.21      200.29      4.69 o
   5   9   0        2.45        1.37      0.70 o
   6   9   0        2.95        2.56      0.96 o
   7   9   0        1.26        1.32      1.06 o
   8   9   0        0.84        0.57      1.13 o
   9   9   0        0.30        2.89      1.31 o
  10   9   0        1.70        2.21      1.41 o
  11   9   0        0.00       -0.12      3.08 o
   0  10   0        0.01       -0.52      0.88 o
   1  10   0        0.00       -0.58      0.58 o
   2  10   0        6.65        5.86      1.00 o
   3  10   0        0.99        0.22      0.83 o
   4  10   0        9.31       11.21      1.16 o
   5  10   0        2.81        0.67      0.93 o
   6  10   0        1.92        0.14      1.54 o
   7  10   0        0.72       -0.16      1.49 o
   8  10   0        0.08        1.81      1.44 o
   9  10   0       13.92       15.52      3.13 o
  10  10   0        0.95       -0.21      1.69 o
   1  11   0        6.70        7.88      1.18 o
   2  11   0        8.78        9.48      1.27 o
   3  11   0       16.68       15.70      2.28 o
   4  11   0        0.00       -0.46      0.96 o
   5  11   0        0.32        0.21      1.06 o
   6  11   0        1.35        1.80      0.77 o
   7  11   0        1.26        0.78      1.70 o
   8  11   0       14.15       20.28      3.20 o
   9  11   0        0.53        2.17      1.82 o
  10  11   0        0.49       -1.19      2.30 o
   0  12   0        0.19       -0.03      1.35 o
   1  12   0        6.30        4.37      1.23 o
   2  12   0       12.64       11.87      1.58 o
   3  12   0        5.21        3.50      1.48 o
   4  12   0       16.40       17.76      2.11 o
   5  12   0        1.49        1.25      1.87 o
   6  12   0        5.31        6.20      2.25 o
   7  12   0        3.12       -0.02      3.01 o
   8  12   0        0.85       -1.70      2.03 o
   9  12   0        0.02        2.96      2.77 o
   1  13   0        3.27        2.21      1.12 o
   2  13   0        0.03        0.00      1.13 o
   3  13   0       13.55       14.12      2.18 o
   4  13   0        0.01        0.09      1.31 o
   5  13   0        0.09       -1.69      1.69 o
   6  13   0        0.02       -1.62      1.73 o
   7  13   0        0.47        2.60      2.42 o
   8  13   0        0.88        2.61      2.61 o
   9  13   0        1.86        3.54      3.99 o
   0  14   0        0.57        1.89      1.97 o
   1  14   0        2.27        1.39      1.52 o
   2  14   0        1.14        3.13      1.62 o
   3  14   0        0.00        2.25      1.61 o
   4  14   0        1.62        3.67      2.20 o
   5  14   0        0.60        0.62      1.96 o
   6  14   0        1.47        1.97      2.38 o
   7  14   0        0.43        2.11      2.48 o
   8  14   0        0.64       -2.13      3.73 o
   1  15   0        0.29        1.19      1.67 o
   2  15   0        1.76        0.33      1.70 o
   3  15   0        0.03       -0.87      2.00 o
   4  15   0        5.56        1.95      2.32 o
   5  15   0        0.30        0.31      2.29 o
   6  15   0        0.03        0.45      2.65 o
   0  16   0        4.78        1.93      3.49 o
   1  16   0        4.68        5.99      2.63 o
   2  16   0        0.05        3.79      2.40 o
   3  16   0        1.51        1.43      2.38 o
   4  16   0        0.12       -0.11      2.33 o
   5  16   0        0.67        4.11      2.93 o
   1  17   0        0.15       -2.86      2.86 o
   2  17   0        0.01       -0.33      2.50 o
   3  17   0        0.01        1.79      2.71 o
   4  17   0        0.03        0.56      3.69 o
 -12   1   1        0.55        0.89      1.16 o
 -11   1   1        0.10        0.05      0.92 o
 -10   1   1        4.21        5.59      0.89 o
  -9   1   1       46.59       48.20      4.36 o
  -8   1   1        8.10        6.06      1.14 o
  -7   1   1      144.69      134.25      5.56 o
  -6   1   1        4.91        6.18      1.07 o
  -5   1   1       38.13       39.73      1.26 o
  -4   1   1      466.28      485.75     11.51 o
  -3   1   1      446.73      422.42      7.90 o
  -2   1   1      131.89      123.43      2.26 o
  -1   1   1     3359.97     3029.80     53.64 o
   2   1   1     1458.06     1472.96     18.89 o
   3   1   1     1130.05     1162.43     17.36 o
   4   1   1       42.77       43.62      1.01 o
   5   1   1        0.38        0.16      0.27 o
   6   1   1        4.23        3.27      0.41 o
   7   1   1       41.27       40.21      1.32 o
   8   1   1        8.27        8.02      0.71 o
   9   1   1        4.22        5.76      1.06 o
  10   1   1        5.66        6.67      0.98 o
  11   1   1        1.93        1.26      0.94 o
  12   1   1        0.30        0.05      1.20 o
 -12   2   1        0.08       -0.55      0.92 o
 -11   2   1        5.96        4.55      1.66 o
 -10   2   1        6.09        5.24      1.07 o
  -9   2   1       10.57       10.94      0.90 o
  -8   2   1        5.71        5.02      0.58 o
  -7   2   1      111.54      113.82      2.27 o
  -6   2   1      122.69      136.08      2.59 o
  -5   2   1       53.78       48.76      1.02 o
  -4   2   1       18.02       20.90      0.84 o
  -3   2   1      335.36      320.54      5.06 o
  -2   2   1      135.13      126.14      1.45 o
  -1   2   1      206.00      208.39      5.27 o
   1   2   1    14228.12    12265.33     40.44 o
   2   2   1      777.61      778.42      8.21 o
   3   2   1      261.63      232.97      3.54 o
   4   2   1      136.45      146.79      2.44 o
   5   2   1       71.02       63.24      1.65 o
   6   2   1       49.90       49.31      1.21 o
   7   2   1        7.20        8.33      0.61 o
   8   2   1        7.13        6.96      0.65 o
   9   2   1       34.84       35.54      1.44 o
  10   2   1        0.12        0.93      0.82 o
  11   2   1        6.67        9.34      1.25 o
  12   2   1        1.16        1.05      2.20 o
 -12   3   1        0.23        0.25      0.98 o
 -11   3   1        5.38        5.34      1.01 o
 -10   3   1       11.19       13.01      1.08 o
  -9   3   1       51.98       47.68      1.55 o
  -8   3   1        1.35        1.08      0.40 o
  -7   3   1       44.58       44.41      1.89 o
  -6   3   1        0.59        0.47      0.33 o
  -5   3   1       47.66       50.39      1.04 o
  -4   3   1      376.99      361.59      1.88 o
  -3   3   1     1343.18     1466.15      3.94 o
  -2   3   1      336.54      344.96      2.13 o
  -1   3   1      150.11      134.12      1.76 o
   0   3   1        4.04        4.30      0.28 o
   1   3   1     2465.99     2524.80      9.02 o
   2   3   1      470.43      454.17      5.46 o
   3   3   1       16.81       13.45      0.48 o
   4   3   1      149.77      167.65      2.65 o
   5   3   1        3.20        4.46      0.57 o
   6   3   1        0.44        0.01      0.36 o
   7   3   1       20.73       18.69      1.02 o
   8   3   1        1.19        1.44      0.56 o
   9   3   1        0.66        0.09      0.61 o
  10   3   1        0.36        0.39      0.87 o
  11   3   1        0.82        1.66      1.50 o
 -12   4   1        4.70        4.74      1.29 o
 -11   4   1        2.79        2.73      1.09 o
 -10   4   1        2.45        1.75      0.89 o
  -9   4   1        0.42       -0.03      0.54 o
  -8   4   1       25.11       22.65      1.18 o
  -7   4   1       54.15       47.37      1.88 o
  -6   4   1        6.66        9.54      0.98 o
  -5   4   1       62.44       68.86      1.54 o
  -4   4   1       57.42       55.98      1.17 o
  -3   4   1       52.63       60.09      0.99 o
  -2   4   1        0.00       -0.24      0.24 o
  -1   4   1       91.95       96.71      1.46 o
   0   4   1     1779.13     1807.68     18.84 o
   1   4   1      990.52     1039.00     11.51 o
   2   4   1      315.16      316.93      3.86 o
   3   4   1      129.79      120.47      1.84 o
   4   4   1      549.04      559.63      7.18 o
   5   4   1       26.39       31.13      1.06 o
   6   4   1       58.53       63.24      1.61 o
   7   4   1        0.14       -0.13      0.49 o
   8   4   1       64.63       63.97      1.80 o
   9   4   1       11.64       10.85      0.98 o
  10   4   1        1.28        1.56      1.61 o
  11   4   1        0.49        0.70      1.98 o
 -12   5   1        1.06        2.60      2.39 o
 -11   5   1        0.30        0.42      1.07 o
 -10   5   1        0.05        0.25      0.79 o
  -9   5   1        4.15        3.86      0.76 o
  -8   5   1       12.21       13.10      0.98 o
  -7   5   1        4.14        2.87      0.61 o
  -6   5   1       26.91       26.31      1.61 o
  -5   5   1       49.14       43.87      1.27 o
  -4   5   1        1.07        2.33      0.31 o
  -3   5   1      116.41      120.02      1.73 o
  -2   5   1        0.49       -0.11      0.24 o
  -1   5   1      240.21      255.29      3.43 o
   0   5   1        0.89        0.53      0.29 o
   1   5   1     1020.45     1065.03     11.88 o
   2   5   1      138.94      137.73      1.94 o
   3   5   1      674.31      690.23      7.95 o
   4   5   1       28.68       26.70      1.02 o
   5   5   1      162.75      170.46      4.14 o
   6   5   1        8.94        7.88      0.80 o
   7   5   1      111.46      107.80      3.05 o
   8   5   1        6.80        5.89      1.08 o
   9   5   1        0.06        0.62      0.87 o
  10   5   1        2.59        4.36      1.57 o
  11   5   1        0.08        0.18      2.11 o
 -12   6   1        4.52        6.25      4.28 o
 -11   6   1        0.75        2.06      1.38 o
 -10   6   1        4.01        5.50      1.12 o
  -9   6   1        0.41        0.63      0.75 o
  -8   6   1        0.16        0.11      0.60 o
  -7   6   1       49.57       48.37      1.59 o
  -6   6   1        4.34        3.33      0.60 o
  -5   6   1      109.36      109.70      2.37 o
  -4   6   1       84.74       82.55      1.34 o
  -3   6   1        1.93        1.78      0.39 o
  -2   6   1      114.63      100.20      2.12 o
  -1   6   1      135.41      143.55      2.28 o
   0   6   1      231.71      250.14      3.04 o
   1   6   1      257.14      270.19      3.52 o
   2   6   1      162.33      157.56      2.33 o
   3   6   1        1.15        0.73      0.32 o
   4   6   1      111.69      117.58      2.15 o
   5   6   1        0.35        1.21      0.57 o
   6   6   1       13.54       14.22      1.06 o
   7   6   1       13.52       13.86      1.23 o
   8   6   1        0.07        0.94      0.81 o
   9   6   1        1.23        1.94      1.09 o
  10   6   1        0.04       -0.70      1.22 o
  11   6   1        0.38        1.21      1.79 o
 -11   7   1        0.07       -0.21      1.27 o
 -10   7   1        0.89       -0.30      1.09 o
  -9   7   1        1.99        1.37      0.93 o
  -8   7   1        0.02       -0.16      0.71 o
  -7   7   1        2.70        3.05      0.87 o
  -6   7   1        4.77        4.82      0.81 o
  -5   7   1       19.72       18.71      0.87 o
  -4   7   1       52.85       45.47      1.22 o
  -3   7   1        1.57        1.92      0.38 o
  -2   7   1       33.16       32.78      1.12 o
  -1   7   1      143.44      141.07      2.22 o
   0   7   1      312.51      343.17      4.07 o
   1   7   1       12.33       10.58      0.68 o
   2   7   1        0.64        0.24      0.31 o
   3   7   1        8.90       11.95      0.64 o
   4   7   1      109.79      122.50      2.45 o
   5   7   1      140.05      137.82      2.85 o
   6   7   1        2.48        3.07      0.77 o
   7   7   1        0.42        0.33      0.89 o
   8   7   1        2.90        4.65      1.17 o
   9   7   1        0.07       -0.87      0.99 o
  10   7   1        0.26       -1.11      1.11 o
  11   7   1        2.04        1.93      1.69 o
 -11   8   1        0.35       -0.43      1.43 o
 -10   8   1        0.00        0.06      1.07 o
  -9   8   1        0.05        0.26      0.99 o
  -8   8   1        1.89        1.21      0.94 o
  -7   8   1        8.36        8.10      1.18 o
  -6   8   1        9.72       11.65      1.22 o
  -5   8   1        1.54        1.70      0.54 o
  -4   8   1       74.00       72.33      1.83 o
  -3   8   1       11.13       12.52      0.82 o
  -2   8   1      178.43      194.97      3.46 o
  -1   8   1        9.30       10.08      0.84 o
   0   8   1       36.08       36.60      1.18 o
   1   8   1       30.48       30.63      1.19 o
   2   8   1       13.19       13.38      0.80 o
   3   8   1        7.76        7.69      0.68 o
   4   8   1       76.29       70.31      1.95 o
   5   8   1        5.35        5.05      0.80 o
   6   8   1        6.99        6.50      1.11 o
   7   8   1        1.43        0.83      0.89 o
   8   8   1        4.05        3.33      1.38 o
   9   8   1        4.31        4.01      1.33 o
  10   8   1        6.50        9.40      1.90 o
  11   8   1        0.21        1.36      2.18 o
 -11   9   1        4.47        3.54      3.33 o
 -10   9   1        0.04       -1.26      1.26 o
  -9   9   1        0.56        0.39      1.09 o
  -8   9   1        1.64        1.91      1.04 o
  -7   9   1       17.54       19.27      1.61 o
  -6   9   1       49.36       52.16      2.32 o
  -5   9   1        3.69        3.98      0.71 o
  -4   9   1        0.04       -0.64      0.64 o
  -3   9   1      115.56      114.50      2.49 o
  -2   9   1       22.95       25.35      1.25 o
  -1   9   1       56.60       56.03      2.28 o
   0   9   1        0.08        1.48      0.73 o
   1   9   1        2.59        3.79      2.69 o
   2   9   1        9.83       10.52      1.02 o
   3   9   1       66.38       74.71      3.00 o
   4   9   1        2.76       -0.29      0.95 o
   5   9   1        0.04       -0.02      0.71 o
   6   9   1        6.57        2.66      1.69 o
   7   9   1        0.58        1.57      1.11 o
   8   9   1        0.08        0.39      1.12 o
   9   9   1        9.37       11.93      1.80 o
  10   9   1        0.01       -0.88      1.55 o
  11   9   1        0.29        2.58      3.52 o
 -11  10   1        0.02        3.97      3.55 o
 -10  10   1        2.78        2.81      2.67 o
  -9  10   1        0.66        0.43      2.00 o
  -8  10   1        1.21        2.88      1.55 o
  -7  10   1        7.08        6.70      1.58 o
  -6  10   1       14.97       12.80      1.85 o
  -5  10   1       79.07       81.26      3.22 o
  -4  10   1        0.18        0.48      0.89 o
  -3  10   1        0.38        0.81      0.88 o
  -2  10   1       60.83       60.40      2.41 o
  -1  10   1       10.97       10.71      1.11 o
   0  10   1        0.60       -0.51      0.63 o
   1  10   1        1.52        0.16      0.70 o
   2  10   1       45.82       44.65      2.39 o
   3  10   1       26.35       22.74      1.82 o
   4  10   1        8.84        9.64      1.68 o
   5  10   1        2.85        1.77      0.99 o
   6  10   1        0.11        0.15      0.75 o
   7  10   1        0.71       -0.68      1.24 o
   8  10   1        1.32        0.49      1.51 o
   9  10   1        1.81        4.02      1.71 o
  10  10   1        0.15       -0.07      1.73 o
 -10  11   1        0.19       -1.39      2.13 o
  -9  11   1        0.25        1.16      1.72 o
  -8  11   1        0.07        0.80      1.55 o
  -7  11   1        0.15        0.11      1.45 o
  -6  11   1        0.03        2.39      1.87 o
  -5  11   1        0.01        0.06      1.00 o
  -4  11   1       12.49       15.45      1.90 o
  -3  11   1       13.76       14.17      1.65 o
  -2  11   1        0.26        0.59      0.87 o
  -1  11   1        2.90        2.46      0.93 o
   0  11   1       29.58       31.87      1.80 o
   1  11   1        0.17       -0.73      0.73 o
   2  11   1       20.24       17.52      1.58 o
   3  11   1       16.15       15.33      1.67 o
   4  11   1        0.89        0.53      1.11 o
   5  11   1        3.47        1.24      1.19 o
   6  11   1        0.03        0.86      0.80 o
   7  11   1        0.68        1.72      1.89 o
   8  11   1        9.08        7.19      3.82 o
   9  11   1        0.17       -0.98      1.97 o
  10  11   1        0.56        3.01      4.10 o
  -9  12   1        0.88        2.42      2.45 o
  -8  12   1        6.14        3.76      2.39 o
  -7  12   1        4.01        1.76      2.05 o
  -6  12   1        0.26        0.03      1.09 o
  -5  12   1        1.88        1.97      1.29 o
  -4  12   1        0.04        1.19      2.00 o
  -3  12   1        0.02       -1.07      1.07 o
  -2  12   1        0.02       -0.14      1.01 o
  -1  12   1       11.77        9.42      1.36 o
   0  12   1        3.85        1.15      1.04 o
   1  12   1       11.18        8.05      1.27 o
   2  12   1        1.98        1.42      1.12 o
   3  12   1        0.06        0.88      1.21 o
   4  12   1        5.44        7.61      1.57 o
   5  12   1        3.60        3.49      1.40 o
   6  12   1        0.50       -0.43      1.85 o
   7  12   1        2.94        5.55      2.37 o
   8  12   1        0.04       -2.03      2.13 o
   9  12   1        2.79        4.55      2.65 o
  -9  13   1        0.43        2.74      2.68 o
  -8  13   1        4.38        4.56      2.59 o
  -7  13   1        4.54        8.31      2.64 o
  -6  13   1        0.06        0.66      1.84 o
  -5  13   1        1.92       -0.06      1.92 o
  -4  13   1        0.57        1.86      1.39 o
  -3  13   1       16.73       24.14      2.61 o
  -2  13   1        1.25        1.68      1.22 o
  -1  13   1        2.19        1.36      1.20 o
   0  13   1        6.57        5.28      1.38 o
   1  13   1        1.76        0.32      1.05 o
   2  13   1        0.53        0.35      1.17 o
   3  13   1        5.63        5.62      1.71 o
   4  13   1        0.08        1.06      1.38 o
   5  13   1        4.36        2.51      2.62 o
   6  13   1        0.24        1.21      2.14 o
   7  13   1        0.13        1.81      2.33 o
   8  13   1        1.78        0.32      2.48 o
  -8  14   1        0.12        1.09      2.63 o
  -7  14   1        3.11        5.82      2.74 o
  -6  14   1        0.41        0.90      2.27 o
  -5  14   1        0.76        2.18      2.06 o
  -4  14   1        0.40        1.69      2.54 o
  -3  14   1        5.90        8.81      2.01 o
  -2  14   1        3.40        4.01      1.74 o
  -1  14   1       12.13       10.21      2.00 o
   0  14   1        0.25       -0.24      1.23 o
   1  14   1        0.03        0.13      1.41 o
   2  14   1        2.73        2.66      1.59 o
   3  14   1        2.45        1.82      1.60 o
   4  14   1        0.15       -0.14      1.94 o
   5  14   1        0.06        1.48      2.11 o
   6  14   1        0.61        1.25      3.01 o
   7  14   1        0.86        0.61      2.43 o
  -7  15   1        1.37       -0.77      2.66 o
  -6  15   1        1.43        0.97      2.52 o
  -5  15   1        0.06        0.04      2.15 o
  -4  15   1        1.88        4.48      2.40 o
  -3  15   1        0.79        1.29      2.44 o
  -2  15   1        5.27        6.07      2.02 o
  -1  15   1        0.01       -1.03      1.55 o
   0  15   1        2.93        1.64      1.48 o
   1  15   1        0.51       -0.14      1.97 o
   2  15   1        0.03        0.51      2.10 o
   3  15   1        0.09        0.90      2.13 o
   4  15   1        0.00        1.78      3.21 o
   5  15   1        0.15       -0.54      2.70 o
   6  15   1        0.29       -1.38      3.15 o
  -5  16   1        2.19        0.39      2.48 o
  -4  16   1        0.13        2.25      2.71 o
  -3  16   1        0.54        2.59      2.41 o
  -2  16   1        0.90        2.72      2.34 o
  -1  16   1        0.81        1.34      2.37 o
   0  16   1        0.24       -0.59      2.44 o
   1  16   1        0.13        0.18      2.35 o
   2  16   1        0.00       -2.11      2.11 o
   3  16   1        1.14       -0.40      2.35 o
   4  16   1        0.21        4.37      2.78 o
   5  16   1        0.27        1.46      3.29 o
  -4  17   1        0.57        2.22      4.00 o
  -3  17   1        1.87        0.12      2.58 o
  -2  17   1        0.07       -0.20      2.57 o
  -1  17   1        0.04        2.22      3.59 o
   0  17   1        0.00        1.95      2.79 o
   1  17   1        0.91        3.56      3.69 o
   2  17   1        2.03        3.12      2.66 o
   3  17   1        0.00       -0.22      2.57 o
 -11   0   2       15.32       17.59      4.71 o
 -10   0   2       20.96       25.68      5.28 o
  -9   0   2       11.74       11.75      3.66 o
  -8   0   2      133.48      144.22      9.53 o
  -7   0   2       30.54       29.84      4.14 o
  -6   0   2      719.38      628.48     26.55 o
  -5   0   2      363.31      394.35     17.35 o
  -4   0   2       62.38       70.40      5.64 o
  -3   0   2      292.76      338.48      7.25 o
  -2   0   2       45.27       54.95      0.95 o
  -1   0   2      236.17      198.57      7.78 o
   1   0   2      101.05      121.03      6.82 o
   2   0   2     1568.90     1652.59     29.78 o
   3   0   2      381.62      392.68     10.84 o
   4   0   2        6.46        4.55      0.75 o
   5   0   2       45.47       48.72      2.15 o
   6   0   2      124.34      131.60      7.72 o
   7   0   2        0.62        1.10      0.81 o
   8   0   2       97.05       95.30      3.90 o
   9   0   2       12.44       13.12      1.71 o
  10   0   2        1.83        1.01      2.16 o
  11   0   2        2.34        3.86      2.31 o
 -12   1   2        0.33        0.45      3.29 o
 -11   1   2        0.41        0.46      2.01 o
 -10   1   2        0.28       -1.42      1.56 o
  -9   1   2       28.08       25.61      7.99 o
  -8   1   2      297.62      262.72     10.09 o
  -7   1   2       45.34       53.81      4.90 o
  -6   1   2      145.17      127.69      2.95 o
  -5   1   2        9.26        7.18      0.98 o
  -4   1   2       29.50       31.57      1.07 o
  -3   1   2       16.79       15.55      0.45 o
  -2   1   2      297.87      275.67      2.82 o
  -1   1   2      716.03      620.59     14.79 o
   1   1   2    11311.84    12765.73    399.38 o
   2   1   2        0.73        1.08      0.25 o
   3   1   2       12.19       10.02      0.73 o
   4   1   2       73.22       76.89      1.79 o
   5   1   2      301.09      313.18      6.40 o
   6   1   2        0.68        0.58      0.47 o
   7   1   2       41.83       41.23      1.60 o
   8   1   2        7.31        7.00      0.82 o
   9   1   2        3.63        3.05      0.81 o
  10   1   2        0.55        0.48      0.91 o
  11   1   2        0.18        1.42      1.50 o
 -12   2   2       11.39       14.29      2.16 o
 -11   2   2        0.05       -1.03      1.38 o
 -10   2   2        1.85        2.21      1.07 o
  -9   2   2       14.63       14.00      1.06 o
  -8   2   2      115.54      109.43      3.57 o
  -7   2   2       20.00       18.24      1.36 o
  -6   2   2       25.99       23.62      0.86 o
  -5   2   2       17.98       18.37      0.52 o
  -4   2   2      665.02      722.95     10.85 o
  -3   2   2      552.69      588.74      6.62 o
  -2   2   2      184.21      194.44      2.03 o
  -1   2   2      201.95      191.03      3.01 o
   0   2   2      695.27      735.39      7.52 o
   1   2   2      640.67      599.96      6.74 o
   2   2   2     1542.56     1654.77     19.75 o
   3   2   2      167.20      158.46      2.75 o
   4   2   2        0.05       -0.03      0.31 o
   5   2   2      179.40      181.58      3.32 o
   6   2   2       61.62       60.11      1.67 o
   7   2   2       67.75       71.25      2.00 o
   8   2   2       60.74       59.19      1.91 o
   9   2   2        0.26        1.04      0.75 o
  10   2   2       11.50       11.62      2.02 o
  11   2   2        0.15       -0.88      1.45 o
 -12   3   2        0.81        0.19      0.91 o
 -11   3   2        2.05       -0.01      1.48 o
 -10   3   2        6.67        7.31      4.71 o
  -9   3   2        0.41       -0.48      1.14 o
  -8   3   2        8.42        8.19      1.28 o
  -7   3   2       86.86       88.16      2.24 o
  -6   3   2      157.13      139.67      2.66 o
  -5   3   2        3.84        3.20      0.54 o
  -4   3   2      146.20      162.89      2.38 o
  -3   3   2      255.26      269.08      2.97 o
  -2   3   2       43.24       40.98      0.68 o
  -1   3   2      834.59      753.73      8.05 o
   0   3   2      129.46      135.93      1.86 o
   1   3   2     2978.94     3207.76     35.96 o
   2   3   2      101.71      100.48      1.59 o
   3   3   2      905.85      939.70     10.95 o
   4   3   2      415.44      420.21      5.51 o
   5   3   2       10.88       11.36      0.75 o
   6   3   2       31.39       28.09      1.12 o
   7   3   2       15.12       13.17      0.92 o
   8   3   2       50.40       49.10      1.81 o
   9   3   2        8.52       10.17      1.10 o
  10   3   2        0.68        0.40      1.12 o
  11   3   2        2.86        2.88      3.13 o
 -12   4   2        0.70        1.56      1.04 o
 -11   4   2        1.68        3.03      0.90 o
 -10   4   2        0.07        0.36      0.66 o
  -9   4   2        0.21        1.69      1.77 o
  -8   4   2       42.99       36.29      1.51 o
  -7   4   2       74.68       81.72      1.91 o
  -6   4   2       78.58       72.88      1.53 o
  -5   4   2      141.54      137.60      2.36 o
  -4   4   2       45.71       42.81      1.14 o
  -3   4   2       40.35       45.70      0.79 o
  -2   4   2       41.16       44.22      0.79 o
  -1   4   2       42.98       52.28      0.97 o
   0   4   2        0.42        0.72      1.27 o
   1   4   2        8.06        4.76      0.38 o
   2   4   2     1192.09     1199.49     14.65 o
   3   4   2      174.76      177.00      2.70 o
   4   4   2      140.22      143.66      2.22 o
   5   4   2      115.47      115.36      3.11 o
   6   4   2        8.40        6.56      0.67 o
   7   4   2       58.17       61.00      1.83 o
   8   4   2        9.26       11.12      1.19 o
   9   4   2        3.54        2.18      1.01 o
  10   4   2        5.86        6.52      1.22 o
  11   4   2        0.05       -0.35      2.19 o
 -12   5   2        6.36        8.29      2.37 o
 -11   5   2        4.88        6.32      1.24 o
 -10   5   2        0.71        1.00      0.71 o
  -9   5   2        8.01        7.79      0.80 o
  -8   5   2        6.30        6.38      0.72 o
  -7   5   2       31.11       29.14      1.12 o
  -6   5   2        0.14        0.81      0.40 o
  -5   5   2        0.20       -0.09      0.35 o
  -4   5   2       33.03       24.97      1.91 o
  -3   5   2       63.10       63.15      1.04 o
  -2   5   2      181.95      198.84      2.59 o
  -1   5   2        0.85        1.16      0.28 o
   0   5   2      142.14      168.28      2.29 o
   1   5   2        2.98        2.39      0.33 o
   2   5   2      535.79      523.34      6.51 o
   3   5   2      322.38      326.03      4.33 o
   4   5   2       33.18       33.65      0.99 o
   5   5   2       39.80       45.56      1.58 o
   6   5   2       66.88       56.85      1.94 o
   7   5   2        0.01       -0.08      0.71 o
   8   5   2        0.83        1.69      0.90 o
   9   5   2        0.18        1.13      1.09 o
  10   5   2        0.32        0.46      1.48 o
  11   5   2        0.08        0.90      2.32 o
 -12   6   2        0.03       -0.25      3.47 o
 -11   6   2        0.00        0.91      1.14 o
 -10   6   2        1.64        1.49      0.90 o
  -9   6   2        0.83        0.60      0.69 o
  -8   6   2        0.08        0.24      0.57 o
  -7   6   2       10.33        8.58      0.75 o
  -6   6   2        0.87        0.55      0.48 o
  -5   6   2       14.53       14.29      1.05 o
  -4   6   2        5.00        3.27      1.02 o
  -3   6   2      197.97      202.61      2.79 o
  -2   6   2        0.09        0.49      0.29 o
  -1   6   2       25.33       19.59      1.00 o
   0   6   2       51.41       44.56      1.18 o
   1   6   2       33.38       26.33      0.91 o
   2   6   2      112.79      126.69      2.14 o
   3   6   2      143.37      145.61      2.38 o
   4   6   2        0.41        0.06      0.43 o
   5   6   2       82.96       83.26      2.58 o
   6   6   2       11.46       12.16      1.34 o
   7   6   2        0.36        0.52      1.01 o
   8   6   2        0.65       -0.18      1.03 o
   9   6   2        8.94        8.96      1.55 o
  10   6   2        4.63        3.53      1.49 o
  11   6   2        4.08        3.13      2.65 o
 -12   7   2        1.71        1.64      3.75 o
 -11   7   2        8.30       11.60      1.89 o
 -10   7   2       14.29       17.26      2.40 o
  -9   7   2        0.56        0.56      0.89 o
  -8   7   2       48.92       54.68      2.00 o
  -7   7   2        0.00       -0.28      0.65 o
  -6   7   2        7.44        8.87      0.94 o
  -5   7   2       73.29       72.73      1.99 o
  -4   7   2      106.81      105.86      1.85 o
  -3   7   2        8.33        7.68      0.61 o
  -2   7   2        0.40        0.37      0.32 o
  -1   7   2       16.83       17.36      0.82 o
   0   7   2      265.42      277.01      3.61 o
   1   7   2        1.45        1.19      0.41 o
   2   7   2       49.58       53.05      2.00 o
   3   7   2        8.27        7.51      0.58 o
   4   7   2       48.12       54.39      1.83 o
   5   7   2       35.73       34.00      2.20 o
   6   7   2        7.29        8.54      1.11 o
   7   7   2        1.12       -0.60      0.98 o
   8   7   2        9.41       12.30      1.73 o
   9   7   2        0.05        0.97      1.28 o
  10   7   2        3.48        3.19      1.55 o
  11   7   2        0.40        0.80      3.17 o
 -12   8   2        2.86       -1.27      3.77 o
 -11   8   2        0.02        1.84      1.42 o
 -10   8   2        0.09       -1.07      1.07 o
  -9   8   2       10.95       13.53      1.47 o
  -8   8   2        0.06        0.36      0.89 o
  -7   8   2       18.20       19.81      1.52 o
  -6   8   2        5.79        7.43      1.09 o
  -5   8   2        0.19       -0.08      0.42 o
  -4   8   2      644.04      647.47      9.24 o
  -3   8   2      369.51      366.65      5.33 o
  -2   8   2       16.66       17.75      1.05 o
  -1   8   2        4.54        3.64      0.59 o
   0   8   2        9.24       10.15      0.72 o
   1   8   2        1.43        1.63      0.52 o
   2   8   2        2.93        2.54      0.62 o
   3   8   2        4.84        5.74      0.82 o
   4   8   2      231.36      242.15      5.35 o
   5   8   2       72.16       74.63      2.51 o
   6   8   2        1.04        1.54      1.00 o
   7   8   2        0.00       -0.90      0.90 o
   8   8   2        0.03        0.64      1.11 o
   9   8   2        1.13        2.97      1.31 o
  10   8   2        0.91        0.88      1.40 o
  11   8   2        0.69        1.30      3.47 o
 -11   9   2        0.81        0.24      2.06 o
 -10   9   2        4.49        5.24      1.40 o
  -9   9   2        0.19        0.16      1.07 o
  -8   9   2       20.95       25.75      1.90 o
  -7   9   2        3.50        5.49      1.16 o
  -6   9   2       22.12       18.38      1.54 o
  -5   9   2        4.03        3.34      1.02 o
  -4   9   2       61.21       61.39      1.91 o
  -3   9   2        0.67       -0.03      0.64 o
  -2   9   2       14.49       17.53      2.09 o
  -1   9   2        2.58        2.90      0.76 o
   0   9   2       20.14       21.45      1.47 o
   1   9   2       81.87       80.10      2.38 o
   2   9   2       11.54        9.48      1.38 o
   3   9   2       11.34        8.00      1.09 o
   4   9   2        0.01       -0.48      0.86 o
   5   9   2       21.71       19.02      1.60 o
   6   9   2        0.09        0.25      1.18 o
   7   9   2        1.04        2.38      1.76 o
   8   9   2        0.09        0.21      1.36 o
   9   9   2       10.37       11.25      2.03 o
  10   9   2        0.96       -1.27      1.68 o
 -11  10   2        0.49        0.97      3.34 o
 -10  10   2        0.33        1.62      1.67 o
  -9  10   2        0.33       -1.40      1.40 o
  -8  10   2        0.22        0.26      1.42 o
  -7  10   2        0.01       -1.17      1.17 o
  -6  10   2        0.01       -0.23      1.05 o
  -5  10   2        0.13       -0.65      0.65 o
  -4  10   2       12.97       13.50      1.71 o
  -3  10   2       91.54       90.18      3.16 o
  -2  10   2       54.48       58.79      2.60 o
  -1  10   2       48.22       50.65      1.96 o
   0  10   2        0.34       -0.30      0.67 o
   1  10   2       24.62       27.87      1.95 o
   2  10   2        1.61        0.33      0.88 o
   3  10   2        0.31        1.18      0.90 o
   4  10   2       39.72       46.44      4.44 o
   5  10   2        0.37        0.66      1.08 o
   6  10   2        0.35        1.15      1.12 o
   7  10   2        0.79       -0.34      1.37 o
   8  10   2        2.13        3.86      2.30 o
   9  10   2        1.84        3.77      2.14 o
  10  10   2        2.80        0.48      2.46 o
 -10  11   2        0.61        3.58      2.40 o
  -9  11   2        0.00       -1.17      1.54 o
  -8  11   2        0.31       -0.75      1.56 o
  -7  11   2        0.10        2.33      1.47 o
  -6  11   2       11.14       13.56      1.29 o
  -5  11   2        5.99        6.90      1.41 o
  -4  11   2        2.55        3.89      1.73 o
  -3  11   2       36.51       37.52      2.36 o
  -2  11   2       36.91       44.18      2.33 o
  -1  11   2        9.80       11.60      1.31 o
   0  11   2       16.63       14.57      1.34 o
   1  11   2        0.42        0.40      0.82 o
   2  11   2        1.61        0.64      0.90 o
   3  11   2        0.41        1.14      0.97 o
   4  11   2       31.15       31.94      2.82 o
   5  11   2        5.09        7.98      1.61 o
   6  11   2        7.87       10.70      1.85 o
   7  11   2        0.28       -1.62      1.62 o
   8  11   2        0.06       -1.79      1.97 o
   9  11   2        2.09        3.92      2.50 o
 -10  12   2        0.36       -1.81      3.48 o
  -9  12   2        0.14        1.49      2.29 o
  -8  12   2        0.41       -1.30      1.83 o
  -7  12   2        0.46       -0.07      1.83 o
  -6  12   2        0.97        1.36      1.68 o
  -5  12   2        4.63        4.34      1.40 o
  -4  12   2       13.97       16.62      2.10 o
  -3  12   2       14.60       11.37      1.84 o
  -2  12   2        2.80        2.82      1.21 o
  -1  12   2       18.88       19.39      1.76 o
   0  12   2        0.49       -0.51      1.00 o
   1  12   2        1.44        0.84      0.98 o
   2  12   2        4.87        5.76      1.35 o
   3  12   2        9.64        9.29      3.81 o
   4  12   2        0.33       -0.39      1.22 o
   5  12   2        1.22        0.00      1.30 o
   6  12   2        0.04        1.03      1.90 o
   7  12   2        0.35        4.24      5.49 o
   8  12   2        0.88        1.14      2.25 o
   9  12   2        0.18       -1.26      3.94 o
  -9  13   2        0.04        0.06      2.62 o
  -8  13   2        0.46       -1.42      2.17 o
  -7  13   2        1.06        3.00      3.79 o
  -6  13   2        0.19        1.10      1.88 o
  -5  13   2        2.80        0.61      2.03 o
  -4  13   2        1.44       -0.09      1.33 o
  -3  13   2        1.09        1.85      1.45 o
  -2  13   2        2.86        3.04      1.33 o
  -1  13   2        1.63        0.79      1.07 o
   0  13   2        0.43        1.43      1.21 o
   1  13   2        0.09        1.40      1.25 o
   2  13   2        0.22        0.83      1.22 o
   3  13   2        0.38        1.14      1.39 o
   4  13   2        1.26       -0.22      1.32 o
   5  13   2        2.26        2.25      2.03 o
   6  13   2        2.21       -0.11      2.21 o
   7  13   2        1.08        0.66      2.35 o
   8  13   2        0.00       -1.39      2.46 o
  -8  14   2        1.59        7.44      3.04 o
  -7  14   2        0.08       -1.31      2.17 o
  -6  14   2        0.53        2.84      2.49 o
  -5  14   2        0.49       -0.60      2.10 o
  -4  14   2        9.73        6.99      4.42 o
  -3  14   2        0.63       -0.10      1.54 o
  -2  14   2        0.00        1.47      1.58 o
  -1  14   2        2.86        3.18      1.64 o
   0  14   2        0.40        2.02      1.33 o
   1  14   2        2.61        1.68      1.55 o
   2  14   2        0.56        4.10      1.85 o
   3  14   2        0.27        1.64      1.92 o
   4  14   2        4.96        2.75      2.16 o
   5  14   2        1.03        2.72      2.13 o
   6  14   2        0.84       -2.17      2.17 o
   7  14   2        0.01        3.51      2.59 o
  -7  15   2        1.49        4.17      2.98 o
  -6  15   2        0.31        1.32      2.47 o
  -5  15   2        1.25        3.17      2.54 o
  -4  15   2        0.17       -2.02      2.02 o
  -3  15   2        2.10        4.18      2.31 o
  -2  15   2        3.12        1.93      2.22 o
  -1  15   2        3.88        5.28      1.95 o
   0  15   2        6.37        5.12      1.98 o
   1  15   2        0.75       -1.08      1.64 o
   2  15   2        1.57        4.56      2.35 o
   3  15   2        3.90        1.44      2.57 o
   4  15   2        0.19        2.34      2.39 o
   5  15   2        2.34        4.47      3.82 o
   6  15   2        1.07        1.26      4.14 o
  -5  16   2        0.01        2.62      2.92 o
  -4  16   2        0.69        1.28      2.53 o
  -3  16   2        0.34        1.48      2.46 o
  -2  16   2        0.71        3.27      2.56 o
  -1  16   2        2.72        2.33      2.48 o
   0  16   2        1.61        1.35      2.32 o
   1  16   2        0.01       -0.77      2.30 o
   2  16   2        0.30        0.24      2.36 o
   3  16   2        0.15       -0.17      2.42 o
   4  16   2        1.28        2.20      2.65 o
   5  16   2        0.33        1.55      3.05 o
  -4  17   2        0.12        1.38      3.89 o
  -3  17   2        0.10        0.09      2.78 o
  -2  17   2        0.01        1.21      3.11 o
  -1  17   2        1.55        4.76      3.80 o
   0  17   2        1.90        6.02      3.03 o
   1  17   2        0.43       -0.69      3.52 o
   2  17   2        1.35       -1.87      2.55 o
   3  17   2        0.04        0.70      2.71 o
 -13   1   3        0.07        1.52      4.22 o
 -12   1   3        0.01        2.51      2.45 o
 -11   1   3        3.62        4.96      2.40 o
 -10   1   3        1.96       -0.79      1.67 o
  -9   1   3       17.52       21.38      7.10 o
  -8   1   3       27.47       25.88      1.60 o
  -7   1   3       95.45       80.50      4.80 o
  -6   1   3        1.46        2.80      0.71 o
  -5   1   3      170.20      157.10      3.09 o
  -4   1   3       21.22       21.84      0.61 o
  -3   1   3      180.03      201.04      2.47 o
  -2   1   3       82.84       94.44      1.19 o
  -1   1   3      357.83      373.22      4.35 o
   0   1   3     1162.75     1092.92     12.08 o
   1   1   3      591.97      601.91      7.19 o
   2   1   3       30.51       30.78      0.98 o
   3   1   3       26.68       22.10      0.92 o
   4   1   3        0.96        1.93      0.42 o
   5   1   3      233.70      229.10      5.13 o
   6   1   3        0.01       -0.14      0.53 o
   7   1   3        1.49        0.34      0.63 o
   8   1   3        4.60        3.07      0.92 o
   9   1   3       22.40       24.91      1.69 o
  10   1   3        3.86        5.12      1.39 o
  11   1   3        0.04       -1.48      1.53 o
 -13   2   3        0.24       -0.83      4.08 o
 -12   2   3        0.15       -0.35      1.01 o
 -11   2   3        2.11        1.77      1.43 o
 -10   2   3       30.23       29.03      2.80 o
  -9   2   3       11.99       10.00      1.23 o
  -8   2   3       64.50       62.37      2.19 o
  -7   2   3        2.56        1.38      0.46 o
  -6   2   3      116.17      108.76      2.45 o
  -5   2   3      227.57      224.04      3.25 o
  -4   2   3     1364.53     1510.77     19.47 o
  -3   2   3        7.51        6.71      0.29 o
  -2   2   3      781.86      869.53      8.92 o
  -1   2   3       35.41       36.00      0.90 o
   0   2   3        0.20        0.56      0.23 o
   1   2   3       47.38       42.95      0.98 o
   2   2   3      255.03      221.92      3.15 o
   3   2   3       93.73      102.34      1.74 o
   4   2   3      149.38      148.48      2.68 o
   5   2   3       11.36       13.85      3.77 o
   6   2   3       57.45       61.49      2.04 o
   7   2   3        1.32        1.88      0.67 o
   8   2   3       26.87       27.74      1.51 o
   9   2   3        3.56        2.84      1.15 o
  10   2   3        0.69        0.40      1.30 o
  11   2   3        2.60        2.43      1.80 o
 -13   3   3        0.00       -1.48      3.60 o
 -12   3   3        1.81        1.67      1.26 o
 -11   3   3        2.15        1.83      1.00 o
 -10   3   3        1.42        1.11      0.88 o
  -9   3   3        3.17        2.22      0.71 o
  -8   3   3       46.46       41.99      1.35 o
  -7   3   3        8.18        9.79      0.57 o
  -6   3   3       20.90       20.74      0.77 o
  -5   3   3       21.74       20.93      0.81 o
  -4   3   3        0.49        0.97      0.24 o
  -3   3   3      215.33      233.91      2.61 o
  -2   3   3      240.62      245.59      3.07 o
  -1   3   3       74.25       64.65      1.35 o
   0   3   3       28.51       26.78      1.01 o
   1   3   3       32.99       31.16      1.54 o
   2   3   3      339.86      359.91      4.60 o
   3   3   3      142.60      141.17      2.35 o
   4   3   3        5.99        5.62      0.53 o
   5   3   3      108.21      111.08      2.50 o
   6   3   3        0.68        0.65      0.53 o
   7   3   3        6.69        6.65      0.77 o
   8   3   3       15.11       18.19      1.48 o
   9   3   3       10.59       10.26      1.54 o
  10   3   3        0.32        0.87      1.28 o
  11   3   3        0.00       -0.62      1.77 o
 -13   4   3        0.13       -1.85      3.83 o
 -12   4   3        1.49        1.51      0.94 o
 -11   4   3        6.72        7.28      0.97 o
 -10   4   3        3.53        2.71      0.72 o
  -9   4   3       10.22       11.90      1.33 o
  -8   4   3       21.31       21.76      0.88 o
  -7   4   3       10.32        9.78      0.87 o
  -6   4   3       13.70       12.22      0.85 o
  -5   4   3        2.02        2.07      0.39 o
  -4   4   3       89.91      106.07      2.11 o
  -3   4   3     1211.90     1339.49     13.69 o
  -2   4   3       56.10       49.30      0.94 o
  -1   4   3        5.91        4.84      0.42 o
   0   4   3       15.90       13.98      0.58 o
   1   4   3      640.27      706.90      8.96 o
   2   4   3       73.96       77.17      2.01 o
   3   4   3      354.10      370.96      4.83 o
   4   4   3       29.10       29.22      0.92 o
   5   4   3        4.03        5.34      0.57 o
   6   4   3       33.22       36.45      1.48 o
   7   4   3        2.72        2.46      0.81 o
   8   4   3        3.42        4.38      1.17 o
   9   4   3        0.30        0.44      1.16 o
  10   4   3        0.66        0.40      1.32 o
  11   4   3        1.71        4.20      2.74 o
 -12   5   3        2.76        3.01      1.89 o
 -11   5   3        9.19       10.63      1.32 o
 -10   5   3        0.02       -0.63      0.65 o
  -9   5   3        0.89        0.69      0.56 o
  -8   5   3        4.99        4.62      0.61 o
  -7   5   3      225.96      206.40      3.50 o
  -6   5   3        0.17        1.88      1.61 o
  -5   5   3       13.33       11.29      0.60 o
  -4   5   3        1.34        1.44      0.27 o
  -3   5   3       16.15       17.94      0.59 o
  -2   5   3       64.75       69.41      1.22 o
  -1   5   3        6.46        6.48      0.54 o
   0   5   3      120.80      130.18      1.94 o
   1   5   3     1057.24     1100.38     13.66 o
   2   5   3      138.30      134.64      2.48 o
   3   5   3        6.70        6.86      0.59 o
   4   5   3       58.10       64.66      1.69 o
   5   5   3        5.56        4.13      0.59 o
   6   5   3        0.25        0.18      0.66 o
   7   5   3        2.03        0.73      0.86 o
   8   5   3        7.84        8.00      1.27 o
   9   5   3        0.67        0.90      1.99 o
  10   5   3        1.73        1.11      1.71 o
  11   5   3        0.58        3.32      2.88 o
 -12   6   3        3.33        6.83      4.47 o
 -11   6   3        1.57        0.72      1.13 o
 -10   6   3        7.30        5.73      1.04 o
  -9   6   3        0.08        0.66      0.70 o
  -8   6   3       15.97       16.38      1.04 o
  -7   6   3        1.61        1.21      0.56 o
  -6   6   3      130.06      124.14      2.51 o
  -5   6   3       84.67       82.13      1.73 o
  -4   6   3        0.59        0.66      0.31 o
  -3   6   3      146.37      145.15      1.97 o
  -2   6   3        1.32        0.81      0.33 o
  -1   6   3       42.85       46.78      1.19 o
   0   6   3       31.82       29.44      1.03 o
   1   6   3       67.26       73.11      1.67 o
   2   6   3      146.04      147.99      2.75 o
   3   6   3       10.77        9.42      1.07 o
   4   6   3        8.59        9.67      0.96 o
   5   6   3      210.69      220.48      6.05 o
   6   6   3       41.89       41.49      2.46 o
   7   6   3        3.88        3.67      2.79 o
   8   6   3        0.92        1.83      1.27 o
   9   6   3        0.06       -0.22      1.26 o
  10   6   3        0.82        0.06      1.87 o
 -12   7   3        0.84        4.87     10.87 o
 -11   7   3       21.66       22.61      2.46 o
 -10   7   3        1.32        1.92      1.13 o
  -9   7   3        9.09        9.08      1.37 o
  -8   7   3        0.53        0.17      0.71 o
  -7   7   3       71.41       73.46      2.27 o
  -6   7   3        0.43        0.62      0.60 o
  -5   7   3      137.78      133.83      2.32 o
  -4   7   3       29.43       27.71      0.98 o
  -3   7   3        0.51        1.26      0.37 o
  -2   7   3       31.02       33.76      1.27 o
  -1   7   3      223.66      226.25      3.41 o
   0   7   3       23.80       21.80      0.99 o
   1   7   3        9.83       10.50      0.76 o
   2   7   3       70.63       68.96      1.78 o
   3   7   3      236.88      230.42      4.50 o
   4   7   3       86.28       76.62      5.09 o
   5   7   3      102.82      102.38      3.21 o
   6   7   3        4.05        2.54      1.51 o
   7   7   3        0.96        1.68      1.16 o
   8   7   3        0.31        0.62      1.21 o
   9   7   3        1.68        1.75      1.43 o
  10   7   3        1.66        0.65      1.89 o
 -12   8   3        0.01        2.12      3.83 o
 -11   8   3        0.13        1.56      1.41 o
 -10   8   3        4.66        2.72      1.18 o
  -9   8   3        2.36        1.69      1.02 o
  -8   8   3        0.76        1.96      0.97 o
  -7   8   3        1.97        1.06      0.85 o
  -6   8   3        9.75        8.84      1.16 o
  -5   8   3       22.87       21.02      0.97 o
  -4   8   3       19.80       18.46      1.03 o
  -3   8   3       10.81       10.79      0.81 o
  -2   8   3       25.47       27.87      1.16 o
  -1   8   3       15.04       15.24      1.04 o
   0   8   3        9.13        8.58      0.91 o
   1   8   3        0.36       -0.25      0.50 o
   2   8   3        0.67        0.21      0.59 o
   3   8   3       13.38       15.75      1.12 o
   4   8   3       58.30       72.33      2.77 o
   5   8   3       63.89       58.16      2.52 o
   6   8   3        0.19       -0.89      1.10 o
   7   8   3        1.02        1.13      1.61 o
   8   8   3        1.29        0.84      1.41 o
   9   8   3        1.49        1.86      1.65 o
  10   8   3        3.16        2.35      1.78 o
 -11   9   3        0.40        0.77      1.84 o
 -10   9   3        0.66        1.70      2.43 o
  -9   9   3        0.28       -0.05      1.10 o
  -8   9   3        0.96        0.40      1.02 o
  -7   9   3        8.59        9.40      1.69 o
  -6   9   3        0.10        0.08      0.69 o
  -5   9   3        3.19        3.31      0.70 o
  -4   9   3        4.89        5.35      0.82 o
  -3   9   3        0.88        0.76      0.69 o
  -2   9   3       51.80       56.83      1.87 o
  -1   9   3        1.86        1.50      0.69 o
   0   9   3        6.75        7.47      1.02 o
   1   9   3       42.08       40.12      2.12 o
   2   9   3        6.21        6.91      1.04 o
   3   9   3        2.56        2.37      1.73 o
   4   9   3       11.62        8.84      1.32 o
   5   9   3        4.69        4.37      1.14 o
   6   9   3        0.70        0.17      0.83 o
   7   9   3        1.69        2.39      1.39 o
   8   9   3        0.07       -0.12      1.45 o
   9   9   3        0.90       -0.86      1.62 o
  10   9   3        1.55        1.47      1.84 o
 -11  10   3        5.11        5.33      3.73 o
 -10  10   3        0.00        0.90      1.65 o
  -9  10   3        0.01       -1.36      1.38 o
  -8  10   3        4.28        3.48      1.44 o
  -7  10   3        2.11        1.84      1.25 o
  -6  10   3        3.95        4.15      1.88 o
  -5  10   3        4.18        3.40      0.83 o
  -4  10   3        1.13        0.56      0.86 o
  -3  10   3      101.51       97.65      3.05 o
  -2  10   3        3.77        3.89      0.86 o
  -1  10   3        0.66        1.28      0.79 o
   0  10   3        0.19       -0.20      0.69 o
   1  10   3       17.03       16.42      1.49 o
   2  10   3       15.16       16.64      1.48 o
   3  10   3       17.06       22.01      1.90 o
   4  10   3        0.57        0.03      1.15 o
   5  10   3       17.55       18.54      2.32 o
   6  10   3        0.49        2.83      3.04 o
   7  10   3        0.38       -1.57      1.57 o
   8  10   3        0.00        0.02      3.79 o
   9  10   3        2.10        2.63      3.62 o
  10  10   3        0.25        0.82      2.78 o
 -10  11   3        1.68        1.67      3.94 o
  -9  11   3        0.92        1.49      1.69 o
  -8  11   3        1.34        0.02      1.74 o
  -7  11   3        5.89        6.96      1.87 o
  -6  11   3       24.29       27.65      3.55 o
  -5  11   3        2.20        1.46      1.26 o
  -4  11   3        3.40        2.84      1.30 o
  -3  11   3        0.77        0.42      1.09 o
  -2  11   3        0.00       -0.11      0.86 o
  -1  11   3        0.32       -0.54      0.81 o
   0  11   3       41.83       44.93      2.59 o
   1  11   3        0.90        3.27      1.25 o
   2  11   3        8.61        8.56      1.62 o
   3  11   3        0.43        2.02      1.23 o
   4  11   3        5.46        4.99      1.47 o
   5  11   3        0.53        0.30      1.25 o
   6  11   3        0.04        1.14      3.83 o
   7  11   3        2.62        1.00      2.06 o
   8  11   3        1.58        5.78      2.93 o
   9  11   3        0.05       -1.17      2.31 o
 -10  12   3        0.57       -1.45      3.40 o
  -9  12   3        0.01        2.25      2.29 o
  -8  12   3        2.29        3.53      2.26 o
  -7  12   3        2.55        2.55      3.22 o
  -6  12   3        0.84        0.40      1.11 o
  -5  12   3        4.74        4.06      1.38 o
  -4  12   3        0.99        0.90      1.26 o
  -3  12   3       36.55       39.87      3.04 o
  -2  12   3        0.18       -0.67      1.07 o
  -1  12   3       12.17       12.43      1.48 o
   0  12   3       38.34       37.02      2.93 o
   1  12   3       14.83       15.17      1.64 o
   2  12   3        4.81        4.46      1.31 o
   3  12   3        0.93        0.88      1.36 o
   4  12   3        0.50        1.18      1.32 o
   5  12   3        0.28        0.91      2.67 o
   6  12   3        3.01        5.59      2.28 o
   7  12   3        0.60       -1.80      2.09 o
   8  12   3        0.42        1.66      2.51 o
  -9  13   3        1.44        2.68      2.81 o
  -8  13   3        0.35       -1.28      2.17 o
  -7  13   3        0.25        3.78      2.40 o
  -6  13   3        5.72        2.14      1.98 o
  -5  13   3        7.91        3.27      2.22 o
  -4  13   3        8.33        4.95      1.65 o
  -3  13   3        0.98        0.76      1.39 o
  -2  13   3       33.97       37.62      2.76 o
  -1  13   3       19.03       16.72      1.97 o
   0  13   3       10.96        7.62      1.48 o
   1  13   3        8.16       10.06      2.17 o
   2  13   3        0.00        0.28      1.22 o
   3  13   3        1.82        2.61      1.54 o
   4  13   3        0.40        0.76      1.80 o
   5  13   3        0.17       -0.58      1.59 o
   6  13   3        2.58        4.75      2.73 o
   7  13   3        1.08        3.23      2.42 o
   8  13   3        0.02       -0.41      2.76 o
  -8  14   3        0.27        0.81      2.68 o
  -7  14   3        0.82        3.66      2.53 o
  -6  14   3        0.58        1.67      3.12 o
  -5  14   3        0.02        0.82      2.65 o
  -4  14   3        0.00        0.47      2.03 o
  -3  14   3       18.88       23.17      3.20 o
  -2  14   3        1.00        2.28      1.68 o
  -1  14   3        1.42        3.13      1.71 o
   0  14   3        8.71        7.69      1.73 o
   1  14   3        0.89        2.00      1.60 o
   2  14   3        0.04       -0.66      1.53 o
   3  14   3        0.21        0.42      1.94 o
   4  14   3        0.01        0.65      3.95 o
   5  14   3        1.69        1.02      2.29 o
   6  14   3        0.93       -1.84      2.34 o
   7  14   3        0.02       -2.35      2.35 o
  -6  15   3        0.19       -0.56      2.38 o
  -5  15   3        0.65        0.57      2.37 o
  -4  15   3        0.12        4.45      2.54 o
  -3  15   3        0.40        3.72      2.31 o
  -2  15   3        0.60       -0.03      2.10 o
  -1  15   3        0.43       -1.25      1.67 o
   0  15   3        0.01       -1.03      1.75 o
   1  15   3        0.20        1.21      1.76 o
   2  15   3        1.00       -1.93      1.93 o
   3  15   3        1.60       -0.34      2.73 o
   4  15   3        0.00        2.33      2.39 o
   5  15   3        0.50        1.14      3.64 o
   6  15   3        0.15        7.02      4.45 o
  -5  16   3        0.18        0.48      2.51 o
  -4  16   3        0.84       -1.56      2.50 o
  -3  16   3        0.79        2.05      3.67 o
  -2  16   3        0.01        0.94      2.48 o
  -1  16   3        0.11       -0.57      2.26 o
   0  16   3        0.00       -0.27      2.82 o
   1  16   3        3.02       10.28      4.29 o
   2  16   3        2.88        1.61      2.55 o
   3  16   3        0.00       -2.41      2.41 o
   4  16   3        0.11        2.39      2.70 o
  -3  17   3        0.05        0.07      2.73 o
  -2  17   3        0.30        1.01      2.70 o
  -1  17   3        0.01        1.04      3.45 o
   0  17   3        2.03        4.97      4.10 o
   1  17   3        0.33        3.69      4.04 o
   2  17   3        0.48        4.03      2.89 o
 -13   0   4        1.52        2.74      4.85 o
 -12   0   4        1.41       -2.77      3.04 o
 -11   0   4        0.06        0.22      2.68 o
 -10   0   4        3.77        2.95      2.83 o
  -9   0   4       16.63       14.91      3.86 o
  -8   0   4       51.31       53.09      2.56 o
  -7   0   4      765.82      687.38     21.22 o
  -6   0   4      130.17      113.82      2.64 o
  -5   0   4      175.56      167.07      3.67 o
  -4   0   4      580.28      611.02     11.63 o
  -3   0   4      987.40     1061.68     14.85 o
  -2   0   4      138.24      135.33      2.96 o
  -1   0   4       97.12      101.89      2.86 o
   0   0   4     2326.52     2508.03     13.07 o
   1   0   4     2029.36     2131.86     14.41 o
   2   0   4     1745.20     1857.67     17.76 o
   3   0   4       86.70       82.49      2.74 o
   4   0   4       52.03       51.65      2.99 o
   5   0   4       91.05       89.67      3.89 o
   6   0   4       48.23       52.42      2.95 o
   7   0   4       40.49       39.98      3.87 o
   8   0   4       14.60       13.98      2.91 o
   9   0   4       17.44       23.94      3.61 o
  10   0   4        0.16        0.41      1.68 o
  11   0   4        0.85        4.80      3.18 o
 -13   1   4        0.40       -0.55      2.57 o
 -12   1   4        2.98        3.42      2.78 o
 -11   1   4       26.64       30.41      4.29 o
 -10   1   4        1.20       -0.34      1.51 o
  -9   1   4       19.10       22.05      7.19 o
  -8   1   4      100.94       93.19      2.22 o
  -7   1   4      183.67      177.46      3.26 o
  -6   1   4      172.08      148.93      2.56 o
  -5   1   4        3.24        1.74      0.34 o
  -4   1   4       10.72        9.77      0.65 o
  -3   1   4        0.00        0.37      0.19 o
  -2   1   4      445.58      490.63      5.26 o
  -1   1   4       47.40       43.72      1.37 o
   0   1   4       45.84       48.93      1.42 o
   1   1   4      124.58      134.61      1.97 o
   2   1   4       26.04       32.66      1.08 o
   3   1   4       92.92       86.96      1.87 o
   4   1   4        0.63        0.61      0.45 o
   5   1   4        0.44        0.36      0.59 o
   6   1   4       93.07       96.57      3.00 o
   7   1   4       15.44       15.71      1.25 o
   8   1   4       40.64       36.64      2.34 o
   9   1   4       14.19       13.49      1.76 o
  10   1   4        1.08        0.25      2.00 o
  11   1   4        2.42        1.73      2.04 o
 -13   2   4        0.02       -3.55      3.67 o
 -12   2   4        1.90        1.18      1.06 o
 -11   2   4        0.55        0.73      0.92 o
 -10   2   4        0.56        0.17      0.75 o
  -9   2   4        0.15       -0.31      0.61 o
  -8   2   4       27.80       24.54      1.28 o
  -7   2   4      178.48      160.87      2.82 o
  -6   2   4      112.30      105.46      1.90 o
  -5   2   4        0.07        0.70      0.33 o
  -4   2   4      157.64      144.01      2.20 o
  -3   2   4      119.91      148.01      1.80 o
  -2   2   4      838.24      945.75      9.77 o
  -1   2   4       85.76      108.83      1.94 o
   0   2   4       61.62       62.73      1.13 o
   1   2   4      404.08      417.42      5.59 o
   2   2   4      488.71      432.70      6.13 o
   3   2   4        0.37        0.00      0.35 o
   4   2   4        0.18        0.02      0.37 o
   5   2   4        0.23       -0.39      0.53 o
   6   2   4       48.12       48.45      2.53 o
   7   2   4       14.11       16.02      2.69 o
   8   2   4        5.43        8.29      1.40 o
   9   2   4        2.23        1.55      1.30 o
  10   2   4        0.56        0.08      1.33 o
  11   2   4        0.00        0.19      1.92 o
 -13   3   4        2.89        3.06      4.22 o
 -12   3   4        0.56        1.25      1.14 o
 -11   3   4        3.84        4.85      1.17 o
 -10   3   4        1.79        3.09      0.97 o
  -9   3   4        9.82        9.04      0.68 o
  -8   3   4        4.13        2.42      0.59 o
  -7   3   4      240.99      220.93      3.49 o
  -6   3   4       66.66       65.35      1.43 o
  -5   3   4       12.47       10.92      0.66 o
  -4   3   4       28.02       30.75      0.87 o
  -3   3   4        0.74        0.83      0.25 o
  -2   3   4      216.90      222.45      2.70 o
  -1   3   4        8.92       10.55      0.62 o
   0   3   4      643.06      641.18      7.83 o
   1   3   4       48.78       44.89      1.07 o
   2   3   4      399.28      411.97      7.02 o
   3   3   4        0.91        0.82      0.58 o
   4   3   4       18.94       17.53      0.92 o
   5   3   4        3.51        1.24      0.66 o
   6   3   4        3.75        2.73      1.15 o
   7   3   4        2.43        3.02      1.34 o
   8   3   4       16.98       19.15      1.95 o
   9   3   4        9.67       14.44      2.85 o
  10   3   4        5.60        6.72      1.72 o
  11   3   4        0.87        2.69      2.14 o
 -13   4   4        0.57       -1.07      4.00 o
 -12   4   4        7.95        9.81      1.21 o
 -11   4   4        0.76        0.48      0.92 o
 -10   4   4        2.43        1.38      0.68 o
  -9   4   4        1.00        1.82      0.58 o
  -8   4   4       11.18        8.64      0.68 o
  -7   4   4        3.35        3.15      0.52 o
  -6   4   4       83.94       74.95      1.66 o
  -5   4   4      325.04      317.63      4.80 o
  -4   4   4       76.85       81.11      1.31 o
  -3   4   4        5.15        3.05      0.35 o
  -2   4   4       28.10       33.29      0.86 o
  -1   4   4       79.90       89.87      1.80 o
   0   4   4      184.52      162.70      2.54 o
   1   4   4      167.84      185.43      2.80 o
   2   4   4       52.32       51.62      1.29 o
   3   4   4        0.02       -0.31      0.35 o
   4   4   4       63.55       65.59      1.63 o
   5   4   4        1.28        2.08      0.60 o
   6   4   4       20.75       19.15      2.20 o
   7   4   4        7.16        6.38      1.36 o
   8   4   4        0.00        0.26      1.14 o
   9   4   4        0.63        1.41      1.36 o
  10   4   4        0.55       -0.16      1.66 o
  11   4   4        0.00        0.02      3.94 o
 -12   5   4        0.00        0.98      2.03 o
 -11   5   4        2.34        1.88      1.04 o
 -10   5   4       12.86       13.94      1.14 o
  -9   5   4        1.29        0.36      0.57 o
  -8   5   4       20.09       18.54      0.97 o
  -7   5   4       20.19       17.75      0.94 o
  -6   5   4        6.63        7.59      1.29 o
  -5   5   4        0.18       -0.01      0.34 o
  -4   5   4      305.68      310.76      3.83 o
  -3   5   4      472.97      476.91      5.57 o
  -2   5   4       26.87       25.78      0.76 o
  -1   5   4      150.73      153.06      2.61 o
   0   5   4       68.90       69.51      1.34 o
   1   5   4       10.83        8.49      2.35 o
   2   5   4        0.86        0.27      0.39 o
   3   5   4       91.24       92.39      1.92 o
   4   5   4       69.15       70.36      1.91 o
   5   5   4       10.81       10.49      1.05 o
   6   5   4       48.26       48.07      2.85 o
   7   5   4        4.42        3.25      1.55 o
   8   5   4        0.80        2.13      1.37 o
   9   5   4        3.48        2.44      1.72 o
  10   5   4        0.35       -0.58      1.67 o
 -12   6   4        7.86       10.53      4.99 o
 -11   6   4       11.60       13.99      1.62 o
 -10   6   4        0.98        1.10      0.93 o
  -9   6   4       15.00       19.34      1.21 o
  -8   6   4       46.49       45.63      2.28 o
  -7   6   4        0.46        0.03      0.52 o
  -6   6   4       42.12       35.43      1.72 o
  -5   6   4       41.77       48.54      1.35 o
  -4   6   4       60.96       57.57      1.39 o
  -3   6   4       76.03       81.31      1.48 o
  -2   6   4      243.99      248.68      3.39 o
  -1   6   4        8.79        8.81      0.64 o
   0   6   4       22.64       27.48      0.98 o
   1   6   4       19.39       22.19      1.06 o
   2   6   4       77.94       82.23      2.06 o
   3   6   4        5.76        5.95      0.81 o
   4   6   4      196.22      208.31      6.25 o
   5   6   4        2.95        4.44      1.47 o
   6   6   4       66.50       63.54      3.22 o
   7   6   4        0.82       -0.24      1.36 o
   8   6   4        0.71        0.75      1.62 o
   9   6   4        0.14        2.16      1.78 o
  10   6   4        0.44        3.00      2.13 o
  11   6   4        0.56        2.97      3.33 o
 -12   7   4        0.53        3.12      4.06 o
 -11   7   4        0.67       -0.04      1.96 o
 -10   7   4        0.64        1.19      1.13 o
  -9   7   4        0.37        0.45      0.87 o
  -8   7   4        0.00        0.98      0.83 o
  -7   7   4        0.03        0.22      1.91 o
  -6   7   4       36.84       38.88      1.33 o
  -5   7   4       34.83       36.62      1.45 o
  -4   7   4       22.41       22.66      0.96 o
  -3   7   4      222.77      221.22      3.37 o
  -2   7   4      211.64      197.29      3.13 o
  -1   7   4       45.12       44.23      1.58 o
   0   7   4        2.43        2.34      0.47 o
   1   7   4        0.65        0.72      0.54 o
   2   7   4      176.38      175.93      3.52 o
   3   7   4       76.23       73.14      2.22 o
   4   7   4       25.59       26.29      2.62 o
   5   7   4       28.98       30.82      1.93 o
   6   7   4       13.66       11.86      1.89 o
   7   7   4        1.97        4.51      2.96 o
   8   7   4        0.44        0.15      1.94 o
   9   7   4        0.75        0.75      1.86 o
  10   7   4        0.43       -1.68      1.97 o
  11   7   4        1.12        0.00      3.25 o
 -12   8   4        0.27        4.98      4.55 o
 -11   8   4       11.23       12.33      1.85 o
 -10   8   4       30.00       35.12      2.12 o
  -9   8   4        1.34        0.07      1.11 o
  -8   8   4        3.24        2.67      1.01 o
  -7   8   4        0.34        0.80      0.86 o
  -6   8   4        0.09        0.24      0.65 o
  -5   8   4       24.72       26.33      1.18 o
  -4   8   4        0.13        0.31      0.58 o
  -3   8   4       43.87       46.22      1.56 o
  -2   8   4      172.18      176.25      3.82 o
  -1   8   4       27.17       23.71      1.40 o
   0   8   4       17.06       19.91      1.76 o
   1   8   4       24.36       23.93      1.48 o
   2   8   4       30.13       26.82      1.81 o
   3   8   4       41.27       42.17      1.83 o
   4   8   4        3.86        2.05      0.97 o
   5   8   4       30.11       33.84      2.09 o
   6   8   4        5.05        4.64      1.04 o
   7   8   4        1.25        2.52      1.50 o
   8   8   4        3.34        4.36      1.73 o
   9   8   4        0.28        0.16      1.95 o
  10   8   4        1.44       -1.92      2.10 o
 -11   9   4        0.00        0.30      2.34 o
 -10   9   4        9.56       13.74      1.71 o
  -9   9   4        2.95        2.33      1.20 o
  -8   9   4        1.85        2.57      1.44 o
  -7   9   4        0.11       -0.89      0.89 o
  -6   9   4        0.43        1.98      0.84 o
  -5   9   4        3.17        2.90      0.73 o
  -4   9   4      151.02      157.74      6.65 o
  -3   9   4       69.78       72.39      2.38 o
  -2   9   4      162.74      168.47      3.82 o
  -1   9   4       17.08       21.01      1.42 o
   0   9   4       55.97       53.28      2.96 o
   1   9   4       43.05       43.14      2.15 o
   2   9   4        5.69        6.24      1.38 o
   3   9   4        1.42        0.34      0.91 o
   4   9   4       55.18       58.48      3.21 o
   5   9   4        0.34        0.40      1.07 o
   6   9   4        0.87        3.87      4.50 o
   7   9   4        1.70        4.57      2.03 o
   8   9   4        1.48        2.01      2.02 o
   9   9   4        1.09        2.21      3.50 o
  10   9   4        0.03        4.48      3.56 o
 -11  10   4        1.06        1.09      3.19 o
 -10  10   4        3.16        3.63      1.78 o
  -9  10   4        0.05        0.77      1.40 o
  -8  10   4        0.34        0.01      1.29 o
  -7  10   4       20.46       26.22      2.26 o
  -6  10   4       14.23       18.15      1.94 o
  -5  10   4        0.63        0.25      0.83 o
  -4  10   4       13.96       13.29      1.50 o
  -3  10   4        4.26        4.10      1.03 o
  -2  10   4        3.77        3.04      0.84 o
  -1  10   4       14.78       11.58      1.30 o
   0  10   4       21.24       17.43      1.42 o
   1  10   4        8.47        8.85      1.22 o
   2  10   4       13.38       12.79      1.42 o
   3  10   4        4.64        5.84      1.88 o
   4  10   4        1.55        1.10      1.45 o
   5  10   4       15.97       18.02      2.07 o
   6  10   4        1.98        3.21      1.31 o
   7  10   4        4.88        4.93      2.69 o
   8  10   4        0.10        0.71      2.15 o
   9  10   4        0.83       -2.68      3.08 o
 -10  11   4        0.01        0.77      2.19 o
  -9  11   4        0.36        1.64      1.78 o
  -8  11   4        1.69        0.43      1.62 o
  -7  11   4        3.56        5.69      2.19 o
  -6  11   4        4.74        5.22      1.02 o
  -5  11   4       20.44       21.78      2.27 o
  -4  11   4        1.80        1.44      1.00 o
  -3  11   4       60.32       60.10      2.94 o
  -2  11   4       12.67        9.49      1.31 o
  -1  11   4       34.21       36.52      2.17 o
   0  11   4        4.79        4.23      1.20 o
   1  11   4       26.37       18.91      1.84 o
   2  11   4        5.64        6.03      1.60 o
   3  11   4        2.37        4.32      1.44 o
   4  11   4        0.48        2.32      1.41 o
   5  11   4        5.02        3.91      1.51 o
   6  11   4        0.02       -0.77      1.75 o
   7  11   4        2.86        3.94      2.28 o
   8  11   4        0.95        3.68      3.32 o
   9  11   4        0.55        1.07      2.64 o
  -9  12   4        1.18        4.91      3.44 o
  -8  12   4        0.15       -0.23      2.14 o
  -7  12   4        2.17        2.50      2.07 o
  -6  12   4        0.68        0.97      1.12 o
  -5  12   4        0.76        1.49      1.33 o
  -4  12   4        2.37        5.12      1.99 o
  -3  12   4        4.24        2.81      1.47 o
  -2  12   4       37.80       34.73      2.57 o
  -1  12   4        0.11        0.96      0.98 o
   0  12   4        2.01        1.37      1.14 o
   1  12   4        2.02        1.27      1.16 o
   2  12   4        0.06        0.07      1.13 o
   3  12   4        3.25        1.88      1.47 o
   4  12   4        0.27       -0.86      1.29 o
   5  12   4        2.90        2.22      1.93 o
   6  12   4       12.97        9.84      2.77 o
   7  12   4        0.48        1.05      2.35 o
   8  12   4        0.27       -2.32      2.46 o
  -9  13   4        0.05        2.67      3.77 o
  -8  13   4        0.00       -1.77      2.25 o
  -7  13   4        0.20        0.00      2.31 o
  -6  13   4        0.51       -0.29      2.41 o
  -5  13   4        0.75       -1.60      2.32 o
  -4  13   4        0.04        2.47      2.02 o
  -3  13   4        1.55        2.55      1.52 o
  -2  13   4        2.06        1.94      1.54 o
  -1  13   4        0.00        0.91      1.38 o
   0  13   4        0.19        1.54      1.24 o
   1  13   4        3.37        4.57      1.56 o
   2  13   4        0.00        0.82      1.44 o
   3  13   4        1.44        0.92      1.50 o
   4  13   4        3.50        2.72      3.08 o
   5  13   4        2.04        2.31      2.24 o
   6  13   4        0.19       -0.66      2.34 o
   7  13   4        0.04        0.66      2.52 o
  -8  14   4        0.30        0.43      3.74 o
  -7  14   4        1.19       -1.39      2.28 o
  -6  14   4        0.22       -0.37      4.25 o
  -5  14   4        3.19        2.39      3.45 o
  -4  14   4        0.10        0.69      3.11 o
  -3  14   4        0.13       -0.33      2.00 o
  -2  14   4        4.33        3.08      1.83 o
  -1  14   4        1.34        0.50      1.61 o
   0  14   4        3.85        4.23      1.59 o
   1  14   4        0.07       -1.38      1.47 o
   2  14   4        1.35        2.82      2.19 o
   3  14   4        7.28       12.74      2.92 o
   4  14   4        0.13        2.67      2.21 o
   5  14   4        1.14        2.60      2.51 o
   6  14   4        0.26       -1.10      2.48 o
  -6  15   4        1.72        2.50      2.77 o
  -5  15   4        0.02       -0.68      2.33 o
  -4  15   4        3.79        0.43      2.32 o
  -3  15   4        0.10        0.44      3.91 o
  -2  15   4        0.13        2.71      7.42 o
  -1  15   4        3.89        2.31      2.31 o
   0  15   4        1.07        0.46      2.17 o
   1  15   4        0.17       -0.56      1.75 o
   2  15   4        0.14        1.44      2.28 o
   3  15   4        0.67        1.56      2.34 o
   4  15   4        1.20        1.77      2.52 o
   5  15   4        0.46       -0.71      2.29 o
  -5  16   4        0.44        0.90      2.56 o
  -4  16   4        0.59        2.26      2.72 o
  -3  16   4        0.43        0.34      2.54 o
  -2  16   4        0.21        2.79      2.57 o
  -1  16   4        0.05       -1.87      2.37 o
   0  16   4        1.47        1.90      4.06 o
   1  16   4        2.46        0.67      3.21 o
   2  16   4        1.90        3.52      2.77 o
   3  16   4        0.36       -1.97      2.41 o
   4  16   4        0.04        2.17      2.58 o
  -3  17   4        0.45       -1.31      2.66 o
  -2  17   4        0.22        0.55      2.80 o
  -1  17   4        0.01       -1.39      3.62 o
   1  17   4        0.00       -2.17      4.04 o
 -13   1   5        3.29        1.89      3.17 o
 -12   1   5        1.48        1.12      1.22 o
 -11   1   5        1.65        0.29      0.85 o
 -10   1   5        8.23        8.30      1.12 o
  -9   1   5        7.21        5.66      0.63 o
  -8   1   5        0.23       -0.23      0.37 o
  -7   1   5        1.46        1.29      0.37 o
  -6   1   5       11.34        9.35      0.66 o
  -5   1   5       53.71       50.19      1.22 o
  -4   1   5       28.40       23.21      2.02 o
  -3   1   5      175.60      194.74      2.25 o
  -2   1   5       84.91       94.15      1.42 o
  -1   1   5       39.61       43.83      1.25 o
   0   1   5        4.05        3.62      0.40 o
   1   1   5      236.78      209.58      2.92 o
   2   1   5       14.97       14.28      0.75 o
   3   1   5       48.14       49.94      1.58 o
   4   1   5       27.32       25.75      1.52 o
   5   1   5       11.57        8.65      1.14 o
   6   1   5        2.56        2.08      1.02 o
   7   1   5        0.22        1.93      1.12 o
   8   1   5        0.91        0.65      1.60 o
   9   1   5        0.01       -0.64      1.26 o
  10   1   5        0.29        2.77      1.37 o
  11   1   5        0.84        0.84      1.52 o
 -13   2   5        0.37       -0.64      2.86 o
 -12   2   5        4.77        6.98      1.43 o
 -11   2   5        0.05        0.20      0.72 o
 -10   2   5        2.39        2.52      0.71 o
  -9   2   5        0.75        1.04      0.55 o
  -8   2   5        0.15        0.07      0.44 o
  -7   2   5       30.93       32.85      1.27 o
  -6   2   5       24.06       25.92      0.77 o
  -5   2   5       17.63       16.83      0.77 o
  -4   2   5      159.63      145.13      2.37 o
  -3   2   5      185.40      191.71      2.34 o
  -2   2   5      117.19      131.18      1.82 o
  -1   2   5       94.80       91.34      1.94 o
   0   2   5       16.00       17.65      2.54 o
   1   2   5      768.81      753.76      9.21 o
   2   2   5        2.32        0.72      0.42 o
   3   2   5       79.86       90.20      1.94 o
   4   2   5       36.86       39.73      1.32 o
   5   2   5        5.64        2.77      1.85 o
   6   2   5        3.88        2.33      1.35 o
   7   2   5        0.20        0.06      1.08 o
   8   2   5        0.05        0.97      1.26 o
   9   2   5        9.44       11.39      1.89 o
  10   2   5        0.34        2.21      1.63 o
  11   2   5        0.09       -0.20      2.72 o
 -13   3   5        0.38       -1.51      2.99 o
 -12   3   5        0.73        0.75      0.96 o
 -11   3   5        1.57        1.73      0.87 o
 -10   3   5       19.68       18.35      1.40 o
  -9   3   5       27.29       30.08      1.34 o
  -8   3   5        6.54        5.45      0.78 o
  -7   3   5       54.75       58.53      2.54 o
  -6   3   5       45.83       44.83      1.36 o
  -5   3   5        4.22        4.76      0.72 o
  -4   3   5       29.69       35.62      0.77 o
  -3   3   5     1417.28     1556.56     15.37 o
  -2   3   5       19.98       19.42      0.82 o
  -1   3   5       66.75       60.61      1.68 o
   0   3   5      133.95      153.04      2.33 o
   1   3   5        0.80        0.35      0.35 o
   2   3   5      100.92      109.47      2.75 o
   3   3   5        8.67        7.56      0.68 o
   4   3   5       11.35       14.76      1.73 o
   5   3   5        5.21        6.01      1.22 o
   6   3   5        4.86        4.85      1.27 o
   7   3   5       12.97       15.65      1.89 o
   8   3   5       12.29        8.23      1.68 o
   9   3   5        0.00       -1.32      1.32 o
  10   3   5        0.88        1.46      1.71 o
  11   3   5        0.10        1.59      8.30 o
 -13   4   5        0.79        4.69      4.36 o
 -12   4   5        0.00        0.60      1.18 o
 -11   4   5        0.79        0.10      0.91 o
 -10   4   5       14.15       12.57      1.24 o
  -9   4   5        0.13        0.07      0.61 o
  -8   4   5       28.61       30.47      1.28 o
  -7   4   5      298.38      260.77      4.58 o
  -6   4   5       26.99       28.59      1.00 o
  -5   4   5        0.88        0.92      0.38 o
  -4   4   5       20.06       21.09      0.70 o
  -3   4   5      248.68      239.37      3.00 o
  -2   4   5      115.28      123.42      1.93 o
  -1   4   5      323.18      342.65      5.17 o
   0   4   5       60.40       63.41      1.65 o
   1   4   5       50.76       59.61      1.98 o
   2   4   5       29.90       27.65      1.38 o
   3   4   5       11.71       11.20      0.88 o
   4   4   5        4.64        2.63      0.76 o
   5   4   5        0.42        0.40      0.72 o
   6   4   5       37.45       39.60      2.58 o
   7   4   5       19.83       21.69      2.15 o
   8   4   5        0.27        1.73      1.37 o
   9   4   5        3.79        4.95      1.68 o
  10   4   5        0.47        2.28      1.76 o
  11   4   5        0.24        2.59      8.40 o
 -12   5   5        1.89       -1.92      3.47 o
 -11   5   5        2.06        0.58      1.89 o
 -10   5   5        4.01        3.47      0.98 o
  -9   5   5       45.94       42.53      1.61 o
  -8   5   5       12.34       10.89      0.94 o
  -7   5   5       19.86       19.36      1.11 o
  -6   5   5      114.58      109.23      2.50 o
  -5   5   5        8.55        7.65      0.65 o
  -4   5   5        8.48        6.89      0.65 o
  -3   5   5      113.78      120.27      1.92 o
  -2   5   5       42.32       38.23      1.04 o
  -1   5   5        2.00        2.43      0.35 o
   0   5   5        5.07        6.17      0.56 o
   1   5   5        0.24        0.00      0.42 o
   2   5   5       91.28       99.65      2.34 o
   3   5   5       34.53       33.49      1.41 o
   4   5   5       10.39       10.84      1.17 o
   5   5   5        0.46       -0.23      0.75 o
   6   5   5       41.16       50.67      2.97 o
   7   5   5        6.40        5.77      1.83 o
   8   5   5        0.92        1.02      1.43 o
   9   5   5        0.34        0.05      1.68 o
  10   5   5        0.25        0.41      2.12 o
  11   5   5        1.10        2.06      3.46 o
 -12   6   5        0.07        2.84      4.03 o
 -11   6   5       11.96       12.49      1.92 o
 -10   6   5        5.24        3.34      1.16 o
  -9   6   5       11.99       13.93      1.40 o
  -8   6   5        0.43       -0.52      0.68 o
  -7   6   5       56.73       48.49      1.88 o
  -6   6   5       67.90       65.82      1.94 o
  -5   6   5       12.01       12.10      0.70 o
  -4   6   5        7.63        8.99      0.65 o
  -3   6   5        0.08       -0.28      0.36 o
  -2   6   5       68.97       69.37      1.51 o
  -1   6   5      101.53      107.67      2.19 o
   0   6   5       34.79       32.71      1.22 o
   1   6   5      101.04      103.48      2.70 o
   2   6   5       21.51       21.03      1.22 o
   3   6   5        0.64        1.58      0.80 o
   4   6   5        5.81        5.15      1.67 o
   5   6   5       15.32       17.12      1.55 o
   6   6   5        0.74       -1.05      1.37 o
   7   6   5        2.58        1.78      2.38 o
   8   6   5        0.07        1.78      1.77 o
   9   6   5        0.02       -0.29      1.88 o
  10   6   5        1.28       -1.23      2.21 o
 -12   7   5        0.33       -0.01      3.80 o
 -11   7   5        3.09        5.16      1.69 o
 -10   7   5        4.10        1.39      1.24 o
  -9   7   5        1.01        2.72      1.01 o
  -8   7   5        1.03       -0.78      0.78 o
  -7   7   5        0.95        0.52      0.77 o
  -6   7   5        0.62        0.33      0.58 o
  -5   7   5       43.28       40.15      1.36 o
  -4   7   5       29.68       32.42      1.27 o
  -3   7   5      101.12      108.40      2.98 o
  -2   7   5       24.09       21.83      1.43 o
  -1   7   5       65.92       67.30      1.96 o
   0   7   5        7.15        6.75      0.86 o
   1   7   5      114.15      117.97      2.98 o
   2   7   5        4.68        4.68      0.89 o
   3   7   5        0.31       -0.25      0.64 o
   4   7   5        0.00       -0.32      0.89 o
   5   7   5       24.06       22.77      1.82 o
   6   7   5        6.15        9.67      1.67 o
   7   7   5        0.00        0.21      1.75 o
   8   7   5        1.30       -1.24      1.83 o
   9   7   5        1.48       -0.38      2.06 o
  10   7   5        1.08        3.56      3.28 o
 -11   8   5        6.98        5.34      2.12 o
 -10   8   5        6.72        5.83      1.34 o
  -9   8   5        3.86        3.53      1.16 o
  -8   8   5        0.46       -0.15      0.94 o
  -7   8   5        8.03        7.54      1.24 o
  -6   8   5       51.38       60.67      2.17 o
  -5   8   5       50.04       50.20      1.68 o
  -4   8   5        9.47        8.91      1.11 o
  -3   8   5       28.81       27.93      1.92 o
  -2   8   5        7.63        4.88      0.87 o
  -1   8   5       30.51       29.67      1.77 o
   0   8   5       10.80       12.93      1.16 o
   1   8   5       31.05       25.95      1.51 o
   2   8   5        1.26        0.29      1.03 o
   3   8   5        7.52        7.45      1.27 o
   4   8   5        6.89        8.68      2.32 o
   5   8   5       35.70       38.24      2.68 o
   6   8   5        0.33        0.44      1.07 o
   7   8   5        0.73        1.77      1.85 o
   8   8   5        2.16        7.24      3.25 o
   9   8   5        0.73        2.99      3.01 o
  10   8   5        0.00        4.04      3.60 o
 -11   9   5        0.16        1.78      2.55 o
 -10   9   5        0.92        1.64      1.33 o
  -9   9   5        6.12        6.27      1.54 o
  -8   9   5        0.41        1.20      1.07 o
  -7   9   5        5.22        5.80      1.26 o
  -6   9   5        0.48        1.24      1.01 o
  -5   9   5       24.55       24.67      1.42 o
  -4   9   5      126.11      131.29      5.23 o
  -3   9   5       20.57       21.71      1.71 o
  -2   9   5        6.51        6.38      1.08 o
  -1   9   5        6.42        6.43      1.09 o
   0   9   5       48.10       45.88      2.02 o
   1   9   5       18.81       17.19      2.29 o
   2   9   5       47.67       50.58      3.00 o
   3   9   5       18.19       13.76      2.71 o
   4   9   5       11.69       15.16      3.06 o
   5   9   5       15.74       23.03      2.42 o
   6   9   5        2.99        2.74      1.33 o
   7   9   5        0.68       -0.24      1.83 o
   8   9   5        1.64        0.73      2.94 o
   9   9   5        0.39        3.59      3.46 o
 -11  10   5        0.20       -0.27      2.61 o
 -10  10   5        0.23       -0.97      1.50 o
  -9  10   5        1.27        0.43      1.39 o
  -8  10   5       19.97       21.70      2.29 o
  -7  10   5        0.64        1.02      1.27 o
  -6  10   5        0.23       -0.32      1.12 o
  -5  10   5       13.20       12.23      1.51 o
  -4  10   5       13.14       13.82      1.63 o
  -3  10   5       23.09       25.62      2.03 o
  -2  10   5        0.73        0.39      0.88 o
  -1  10   5       65.68       67.05      4.00 o
   0  10   5       35.86       33.99      2.08 o
   1  10   5       22.20       20.34      1.85 o
   2  10   5        7.18        8.96      1.29 o
   3  10   5        0.21        0.23      1.20 o
   4  10   5       19.72       20.88      4.55 o
   5  10   5        0.88        2.24      1.53 o
   6  10   5        1.56        0.43      1.81 o
   7  10   5        7.83       13.11      3.24 o
   8  10   5        0.18       -0.61      2.18 o
   9  10   5        0.57       -1.10      3.32 o
 -10  11   5        0.25       -0.09      2.30 o
  -9  11   5        2.12        1.78      1.92 o
  -8  11   5        0.55        1.34      1.77 o
  -7  11   5        0.89        1.27      1.58 o
  -6  11   5        3.01        1.19      0.92 o
  -5  11   5        1.63        1.73      1.11 o
  -4  11   5        0.06       -0.84      0.94 o
  -3  11   5       12.29       11.33      1.56 o
  -2  11   5        6.78        7.84      1.45 o
  -1  11   5        4.69        3.32      1.04 o
   0  11   5        0.82        0.68      1.06 o
   1  11   5       23.98       19.95      2.14 o
   2  11   5        1.51        1.52      1.42 o
   3  11   5        0.44       -0.47      1.26 o
   4  11   5        0.06        0.31      1.33 o
   5  11   5        1.88        0.72      2.44 o
   6  11   5        0.76        1.38      2.25 o
   7  11   5        0.15       -0.59      2.22 o
   8  11   5        0.04        2.02      2.48 o
  -9  12   5        0.09        3.22      2.44 o
  -8  12   5        0.92        1.58      2.81 o
  -7  12   5        1.02       -1.85      1.85 o
  -6  12   5       18.32       18.16      3.63 o
  -5  12   5        0.60        0.59      1.82 o
  -4  12   5        0.66        0.61      1.30 o
  -3  12   5        2.85        4.73      1.54 o
  -2  12   5        1.37       -0.02      1.20 o
  -1  12   5        0.31        1.51      1.06 o
   0  12   5        4.36        1.85      1.23 o
   1  12   5        0.19        0.96      1.19 o
   2  12   5        0.97        1.34      1.24 o
   3  12   5        0.00        1.31      1.50 o
   4  12   5        1.43        0.96      1.90 o
   5  12   5        2.92        0.49      2.06 o
   6  12   5        0.10       -1.09      2.20 o
   7  12   5        0.59       -0.69      2.41 o
  -8  13   5        0.66        1.85      2.97 o
  -7  13   5        1.11       -2.25      2.29 o
  -6  13   5        0.00        0.63      2.03 o
  -5  13   5        4.47        5.41      2.37 o
  -4  13   5        2.24        1.17      1.98 o
  -3  13   5       13.28       12.94      2.25 o
  -2  13   5        0.00        0.03      1.47 o
  -1  13   5        0.00        0.76      1.50 o
   0  13   5        2.88        2.96      1.36 o
   1  13   5        0.22       -0.45      1.40 o
   2  13   5        0.84        0.15      2.72 o
   3  13   5        1.01       -0.30      1.83 o
   4  13   5        0.90        1.73      3.17 o
   5  13   5        1.21       -0.04      2.13 o
   6  13   5        2.41        3.34      2.69 o
  -7  14   5        0.08       -0.25      2.52 o
  -6  14   5        2.10        0.37      2.39 o
  -5  14   5        1.20       -0.90      2.10 o
  -4  14   5        1.08        4.77      2.32 o
  -3  14   5        0.06       -1.08      1.93 o
  -2  14   5        4.94        5.86      1.97 o
  -1  14   5        0.10        0.04      1.67 o
   0  14   5        0.33        2.86      1.70 o
   1  14   5        0.11        1.17      1.62 o
   2  14   5        4.35        2.99      3.31 o
   3  14   5        2.34        2.37      2.38 o
   4  14   5        0.33       -0.78      2.12 o
   5  14   5        0.70       -0.62      2.36 o
   6  14   5        0.23       -0.52      3.67 o
  -6  15   5        0.03        2.97      2.83 o
  -5  15   5        0.27       -0.28      2.34 o
  -4  15   5        1.12        3.47      2.51 o
  -3  15   5        0.73        0.85      2.22 o
  -2  15   5        2.25        2.39      3.64 o
  -1  15   5        1.66       -0.14      4.44 o
   0  15   5        0.44       -1.56      2.18 o
   1  15   5        7.95        8.37      2.81 o
   2  15   5        3.44        4.91      2.51 o
   3  15   5        0.04       -0.64      2.26 o
   4  15   5        0.02       -0.52      2.55 o
   5  15   5        0.83       -2.37      3.61 o
  -4  16   5        0.19       -1.62      2.34 o
  -3  16   5        0.61        3.20      2.68 o
  -2  16   5        0.05       -0.81      2.61 o
  -1  16   5        1.82        0.43      3.39 o
   0  16   5        3.62        5.96      3.05 o
   1  16   5        0.37       -1.48      3.27 o
   2  16   5        1.81        1.29      2.64 o
   3  16   5        0.09       -0.72      2.66 o
 -13   0   6        1.93        3.66      4.50 o
 -12   0   6        1.21        0.57      1.06 o
 -11   0   6        0.39        0.12      1.00 o
 -10   0   6       32.34       37.06      2.11 o
  -9   0   6        0.99        0.77      1.05 o
  -8   0   6       20.39       19.60      1.60 o
  -7   0   6      132.54      117.92      3.27 o
  -6   0   6     1066.32     1077.77     20.52 o
  -5   0   6        0.01        0.90      2.42 o
  -4   0   6       86.42       86.47      1.73 o
  -3   0   6      127.55      114.60      2.16 o
  -2   0   6       30.08       31.37      1.26 o
  -1   0   6      813.25      845.17     16.06 o
   0   0   6       27.55       33.30      1.47 o
   1   0   6      281.93      299.64      5.98 o
   2   0   6      246.95      266.57      7.05 o
   3   0   6       68.41       77.36      3.04 o
   4   0   6        1.13        1.52      1.70 o
   5   0   6       27.77       24.83      3.57 o
   6   0   6        3.96        1.43      2.05 o
   7   0   6        9.37       11.68      3.28 o
   8   0   6        1.11        1.06      1.74 o
   9   0   6       15.03       15.15      3.82 o
  10   0   6        0.01        1.91      2.60 o
  11   0   6        0.38        3.72      3.56 o
 -13   1   6        0.95        2.95      3.11 o
 -12   1   6        3.34        4.14      0.89 o
 -11   1   6        8.04        7.17      1.05 o
 -10   1   6        3.30        2.52      0.72 o
  -9   1   6        1.72        1.85      0.54 o
  -8   1   6       12.33       11.51      0.77 o
  -7   1   6        3.15        3.58      0.58 o
  -6   1   6      631.55      571.05      8.12 o
  -5   1   6      168.51      166.30      2.93 o
  -4   1   6       44.46       47.89      1.23 o
  -3   1   6      141.99      148.51      1.91 o
  -2   1   6     1063.15     1150.35     11.95 o
  -1   1   6       42.75       49.84      2.38 o
   0   1   6      399.00      438.10      5.48 o
   1   1   6       93.45       93.85      1.74 o
   2   1   6       73.69       87.57      2.12 o
   3   1   6       82.32       75.74      2.13 o
   4   1   6       11.52       11.36      1.66 o
   5   1   6        7.40        8.46      1.44 o
   6   1   6        0.09       -1.06      1.06 o
   7   1   6        4.19        3.94      2.30 o
   8   1   6       12.28       11.60      1.95 o
   9   1   6        0.13        1.24      1.56 o
  10   1   6        1.42        3.30      1.55 o
  11   1   6        0.00        1.68      2.43 o
 -13   2   6        5.83        0.40      4.18 o
 -12   2   6        0.23       -0.29      0.83 o
 -11   2   6        5.27        5.42      0.90 o
 -10   2   6       15.06       16.91      1.14 o
  -9   2   6       13.81       14.74      1.13 o
  -8   2   6        8.71        9.02      1.02 o
  -7   2   6      163.96      160.87      2.94 o
  -6   2   6       15.11       17.38      1.13 o
  -5   2   6        7.96        9.37      0.73 o
  -4   2   6       31.39       32.84      1.01 o
  -3   2   6        6.83        7.28      0.47 o
  -2   2   6       16.42       17.73      0.70 o
  -1   2   6      102.17       98.89      2.49 o
   0   2   6      103.66      105.07      1.86 o
   1   2   6       28.67       26.51      1.04 o
   2   2   6       68.65       75.87      2.85 o
   3   2   6       35.79       33.01      1.65 o
   4   2   6        4.25        6.10      1.07 o
   5   2   6        2.52        1.28      1.04 o
   6   2   6        0.29        0.26      1.18 o
   7   2   6       13.62       11.67      1.87 o
   8   2   6        2.22        2.17      1.49 o
   9   2   6        5.87        1.93      1.69 o
  10   2   6        1.46        4.15      1.91 o
  11   2   6        0.00        0.83      2.37 o
 -13   3   6        5.22        9.53      5.32 o
 -12   3   6        5.82        7.58      1.60 o
 -11   3   6        0.21       -0.43      0.81 o
 -10   3   6        0.47       -0.57      0.68 o
  -9   3   6        2.61        1.82      0.60 o
  -8   3   6       81.86       75.85      2.25 o
  -7   3   6       25.03       20.98      1.01 o
  -6   3   6       98.50       96.15      2.09 o
  -5   3   6        0.74        0.79      0.34 o
  -4   3   6        0.16       -0.28      0.28 o
  -3   3   6        0.10       -0.02      0.28 o
  -2   3   6       58.95       62.83      1.66 o
  -1   3   6       10.96       10.87      0.64 o
   0   3   6       10.81       10.13      0.68 o
   1   3   6       73.90       76.94      1.76 o
   2   3   6      105.80      105.81      2.46 o
   3   3   6        0.54        1.02      0.64 o
   4   3   6       17.27       14.71      1.82 o
   5   3   6       27.12       31.36      2.39 o
   6   3   6        2.43        3.72      2.04 o
   7   3   6        5.72        5.90      1.60 o
   8   3   6        1.46        0.76      1.76 o
   9   3   6        0.36        2.04      1.68 o
  10   3   6        0.45       -3.59      4.79 o
  11   3   6        0.37        3.55      3.58 o
 -12   4   6        3.66        2.21      1.68 o
 -11   4   6        6.55        5.94      1.19 o
 -10   4   6        0.10        0.94      0.84 o
  -9   4   6        3.74        2.26      0.73 o
  -8   4   6        0.05        0.42      0.59 o
  -7   4   6       17.30       14.03      1.01 o
  -6   4   6        0.82        0.12      0.52 o
  -5   4   6        8.94        7.32      0.56 o
  -4   4   6        6.30        6.31      0.49 o
  -3   4   6        0.00       -0.04      0.30 o
  -2   4   6       11.47       10.64      0.64 o
  -1   4   6       18.77       18.72      1.02 o
   0   4   6        0.54        0.32      0.39 o
   1   4   6       57.79       51.51      1.57 o
   2   4   6      183.49      194.14      3.81 o
   3   4   6       16.04       16.56      1.21 o
   4   4   6       19.56       21.30      1.70 o
   5   4   6        1.52        2.09      0.93 o
   6   4   6        0.23       -1.00      1.44 o
   7   4   6        0.79        1.12      1.35 o
   8   4   6        0.01        0.01      1.41 o
   9   4   6        1.73        1.21      2.08 o
  10   4   6        4.48        4.06      3.12 o
 -12   5   6        0.52       -1.74      2.42 o
 -11   5   6        8.11        8.91      1.99 o
 -10   5   6        0.78        2.54      1.02 o
  -9   5   6        0.03       -0.73      0.73 o
  -8   5   6        5.30        4.22      0.87 o
  -7   5   6        0.06       -0.60      0.60 o
  -6   5   6        0.88        2.11      0.83 o
  -5   5   6      131.08      123.54      2.20 o
  -4   5   6      152.21      146.51      2.48 o
  -3   5   6        0.02       -0.04      0.37 o
  -2   5   6       99.69      102.31      1.96 o
  -1   5   6       30.50       27.12      1.07 o
   0   5   6      129.98      127.43      2.82 o
   1   5   6       37.95       45.78      1.88 o
   2   5   6       15.81       15.25      1.54 o
   3   5   6       27.58       25.65      1.69 o
   4   5   6        1.10       -0.34      0.89 o
   5   5   6       50.75       59.17      2.68 o
   6   5   6       13.88       14.84      2.44 o
   7   5   6        1.43        1.36      1.79 o
   8   5   6        0.05       -0.87      1.76 o
   9   5   6        3.97        5.98      2.46 o
  10   5   6        0.32       -0.09      3.02 o
 -12   6   6        2.18       -3.62      3.68 o
 -11   6   6        0.15       -0.36      1.29 o
 -10   6   6        0.00        1.25      1.07 o
  -9   6   6        2.47        2.05      0.88 o
  -8   6   6        0.08       -0.40      0.76 o
  -7   6   6       10.27       10.82      1.19 o
  -6   6   6      168.29      159.32      3.34 o
  -5   6   6       19.80       21.67      0.97 o
  -4   6   6        2.18        2.65      0.60 o
  -3   6   6        0.81        1.11      0.47 o
  -2   6   6      130.91      127.51      2.57 o
  -1   6   6       72.49       72.76      2.97 o
   0   6   6       52.82       59.26      3.49 o
   1   6   6       85.48       75.54      2.52 o
   2   6   6       49.36       49.07      2.36 o
   3   6   6        6.00        7.49      1.74 o
   4   6   6       46.80       47.21      2.83 o
   5   6   6        1.72        2.40      1.18 o
   6   6   6        8.37       10.14      2.33 o
   7   6   6        0.04       -1.83      1.83 o
   8   6   6        1.37       -0.75      2.70 o
   9   6   6        1.87        4.07      3.25 o
  10   6   6        0.17        1.32      3.38 o
 -12   7   6        0.09       -1.35      3.89 o
 -11   7   6       17.86       22.56      2.24 o
 -10   7   6       23.80       25.89      1.87 o
  -9   7   6        6.02        6.66      1.16 o
  -8   7   6        7.76        5.41      1.02 o
  -7   7   6        0.01        0.88      0.80 o
  -6   7   6        3.87        3.57      0.82 o
  -5   7   6       36.83       34.68      1.29 o
  -4   7   6       35.25       40.10      1.59 o
  -3   7   6      101.35      107.60      2.83 o
  -2   7   6       10.89       13.72      1.61 o
  -1   7   6        4.67        5.27      0.94 o
   0   7   6       14.66       12.93      1.26 o
   1   7   6       15.98       11.90      1.17 o
   2   7   6        6.31        3.07      1.25 o
   3   7   6       71.20       70.99      3.00 o
   4   7   6       16.54       17.60      1.99 o
   5   7   6        4.91        2.39      1.51 o
   6   7   6        0.14        0.66      1.29 o
   7   7   6        1.52       -2.33      2.33 o
   8   7   6        1.38        0.25      2.79 o
   9   7   6        0.01       -1.34      3.20 o
  10   7   6        0.44       -0.45      3.83 o
 -11   8   6        0.30        0.70      1.79 o
 -10   8   6        8.31       10.36      1.69 o
  -9   8   6        4.27        5.06      1.28 o
  -8   8   6        1.07        0.79      0.99 o
  -7   8   6        5.43        2.47      1.06 o
  -6   8   6        0.50        0.35      0.76 o
  -5   8   6        0.00        0.82      0.63 o
  -4   8   6        4.13        1.86      1.46 o
  -3   8   6       42.07       45.58      2.42 o
  -2   8   6      261.27      262.12      7.92 o
  -1   8   6       48.27       48.09      3.25 o
   0   8   6       62.21       55.83      2.18 o
   1   8   6       25.63       30.36      2.54 o
   2   8   6       43.45       43.71      3.02 o
   3   8   6        6.78        4.86      1.21 o
   4   8   6       10.70        7.61      1.56 o
   5   8   6        0.03        1.15      1.53 o
   6   8   6        2.74        3.04      2.27 o
   7   8   6        1.04        1.45      2.92 o
   8   8   6        2.33        8.94      3.87 o
   9   8   6        0.07       -1.82      3.00 o
 -11   9   6        2.39        4.34      2.76 o
 -10   9   6       19.17       24.61      2.14 o
  -9   9   6        0.51        1.69      1.23 o
  -8   9   6        1.19        0.52      1.13 o
  -7   9   6        2.42        2.09      1.27 o
  -6   9   6        4.22        3.49      1.83 o
  -5   9   6       17.83       19.45      1.59 o
  -4   9   6       28.25       33.04      2.19 o
  -3   9   6        5.49        4.22      1.02 o
  -2   9   6       51.31       54.95      2.74 o
  -1   9   6       39.27       43.65      2.99 o
   0   9   6        3.14        4.54      1.04 o
   1   9   6        3.63        2.32      0.94 o
   2   9   6       27.58       24.52      2.86 o
   3   9   6        4.29        4.61      1.40 o
   4   9   6        0.07       -1.05      1.05 o
   5   9   6        1.92       -0.02      2.24 o
   6   9   6        0.84        1.31      2.71 o
   7   9   6        2.15        3.75      3.28 o
   8   9   6        0.30       -2.02      2.91 o
   9   9   6        0.01       -3.08      3.08 o
 -10  10   6        3.01        4.25      1.72 o
  -9  10   6        5.37        8.00      3.18 o
  -8  10   6        0.38        0.67      1.36 o
  -7  10   6        0.40        1.68      0.95 o
  -6  10   6        3.89        3.31      1.30 o
  -5  10   6       20.19       26.50      2.07 o
  -4  10   6        1.73        1.84      1.05 o
  -3  10   6       42.49       41.37      3.21 o
  -2  10   6       10.31       10.14      1.51 o
  -1  10   6       11.31       11.95      1.55 o
   0  10   6        3.05        5.47      1.13 o
   1  10   6        4.81        3.29      1.03 o
   2  10   6        2.86        2.21      1.18 o
   3  10   6        4.81        4.02      1.54 o
   4  10   6        0.06        0.72      1.28 o
   5  10   6        6.16        3.15      2.04 o
   6  10   6        1.88        3.10      2.78 o
   7  10   6        0.60        1.84      3.29 o
   8  10   6        0.24       -0.86      3.52 o
 -10  11   6        1.39        1.47      2.45 o
  -9  11   6        0.66       -1.67      1.67 o
  -8  11   6        3.02        1.17      2.63 o
  -7  11   6        1.68        1.53      1.78 o
  -6  11   6        1.04       -0.57      0.94 o
  -5  11   6        4.43        4.71      1.34 o
  -4  11   6       10.06       11.20      1.66 o
  -3  11   6        6.72        4.18      1.36 o
  -2  11   6        9.06        9.31      1.61 o
  -1  11   6        0.27        1.33      1.02 o
   0  11   6        4.74        4.88      1.32 o
   1  11   6        0.65       -0.88      0.99 o
   2  11   6        2.57        1.33      1.16 o
   3  11   6        0.05       -0.34      1.31 o
   4  11   6        0.94        0.42      1.38 o
   5  11   6        5.87        5.41      3.46 o
   6  11   6       11.84       13.27      5.55 o
   7  11   6        0.61       -2.85      3.05 o
  -9  12   6        0.04       -0.96      4.10 o
  -8  12   6        1.43       -0.15      2.21 o
  -7  12   6        4.42        7.21      2.65 o
  -6  12   6        0.53        3.12      2.03 o
  -5  12   6        2.23        2.55      2.38 o
  -4  12   6        1.33        2.62      1.36 o
  -3  12   6       13.99       13.59      1.84 o
  -2  12   6        2.52        2.54      1.31 o
  -1  12   6        0.04        2.22      1.45 o
   0  12   6        1.49        1.72      1.23 o
   1  12   6        2.61        3.05      1.53 o
   2  12   6        0.81        1.27      1.52 o
   3  12   6        0.74        1.63      1.66 o
   4  12   6        1.57        2.93      2.16 o
   5  12   6        3.65        4.41      2.37 o
   6  12   6        0.46        0.02      2.46 o
   7  12   6        0.04       -1.51      3.53 o
  -8  13   6        0.01        0.46      2.52 o
  -7  13   6        1.37        2.67      2.52 o
  -6  13   6        0.08        1.46      3.41 o
  -5  13   6        0.11       -0.79      1.96 o
  -4  13   6        0.22        2.03      2.05 o
  -3  13   6        3.54        5.83      4.48 o
  -2  13   6        4.33        3.25      1.76 o
  -1  13   6        2.12        2.05      1.59 o
   0  13   6        0.02       -0.67      1.30 o
   1  13   6        0.38        1.87      1.56 o
   2  13   6        3.31        6.49      2.40 o
   3  13   6        2.05        1.00      1.98 o
   4  13   6        0.40        0.82      2.06 o
   5  13   6        0.24        1.12      2.35 o
   6  13   6        0.10       -1.97      2.61 o
  -7  14   6        0.36       -1.68      4.50 o
  -6  14   6        0.01       -1.02      2.36 o
  -5  14   6        0.11       -0.35      2.09 o
  -4  14   6        0.05        0.27      2.18 o
  -3  14   6        0.13        3.26      2.68 o
  -2  14   6        7.22        2.21      3.51 o
  -1  14   6        0.02       -1.35      1.89 o
   0  14   6        2.95        3.18      2.32 o
   1  14   6        0.98        2.18      1.93 o
   2  14   6        0.06       -0.34      2.20 o
   3  14   6        3.74        0.13      2.21 o
   4  14   6        0.43        0.51      2.37 o
   5  14   6        0.22       -2.71      3.26 o
  -5  15   6        1.19        5.19      5.03 o
  -4  15   6        0.01        3.87      2.60 o
  -3  15   6        0.49        4.30      3.61 o
  -2  15   6        1.13        1.18      2.46 o
  -1  15   6        1.70        0.28      2.67 o
   0  15   6        0.03        3.19      3.06 o
   1  15   6        0.51        6.94      3.82 o
   2  15   6        5.10        8.32      3.08 o
   3  15   6        0.82        2.93      2.57 o
   4  15   6        0.00        0.26      2.64 o
  -4  16   6        0.35        1.05      3.97 o
  -3  16   6        0.08        2.83      4.96 o
  -2  16   6        0.03        1.83      2.80 o
  -1  16   6        0.30       -0.07      3.86 o
   0  16   6        0.09        0.53      3.87 o
   1  16   6        0.26       -0.16      3.74 o
   2  16   6        0.02        2.20      2.80 o
 -13   1   7        0.27        4.03      4.68 o
 -12   1   7        2.35        3.28      1.63 o
 -11   1   7        3.58        3.58      0.94 o
 -10   1   7        3.69        4.34      0.91 o
  -9   1   7        6.36        7.35      0.81 o
  -8   1   7        4.34        5.15      0.71 o
  -7   1   7      111.60      103.68      2.29 o
  -6   1   7       54.84       46.05      1.79 o
  -5   1   7       37.62       40.81      0.76 o
  -4   1   7       59.94       64.24      1.29 o
  -3   1   7       46.10       50.97      1.08 o
  -2   1   7       91.72       93.13      2.10 o
  -1   1   7        1.96        2.62      0.41 o
   0   1   7        2.94        3.73      0.50 o
   1   1   7      197.39      198.08      3.81 o
   2   1   7        0.99        0.61      0.58 o
   3   1   7        0.30        0.05      0.67 o
   4   1   7       23.43       25.09      2.77 o
   5   1   7       17.40       17.15      2.00 o
   6   1   7        1.75        1.24      1.69 o
   7   1   7        1.62        1.02      1.76 o
   8   1   7        1.57        0.97      1.90 o
   9   1   7        1.12        2.79      2.59 o
  10   1   7        0.01       -1.19      2.20 o
 -13   2   7        0.30       -0.46      4.58 o
 -12   2   7        0.08       -1.70      1.70 o
 -11   2   7       11.15       13.02      1.22 o
 -10   2   7        0.76        0.75      0.88 o
  -9   2   7       30.61       35.63      1.61 o
  -8   2   7       13.59       13.61      0.95 o
  -7   2   7       24.08       22.54      1.89 o
  -6   2   7        7.47        6.62      0.73 o
  -5   2   7      476.26      479.11      5.64 o
  -4   2   7       53.00       51.17      1.23 o
  -3   2   7       46.73       51.41      1.15 o
  -2   2   7      103.60      104.74      2.04 o
  -1   2   7       44.99       45.65      1.46 o
   0   2   7      141.40      147.56      2.88 o
   1   2   7       24.74       27.84      1.63 o
   2   2   7        0.02        0.21      0.59 o
   3   2   7      144.86      150.06      3.50 o
   4   2   7       27.54       30.26      2.20 o
   5   2   7        0.02        1.16      1.26 o
   6   2   7        1.05        0.65      1.32 o
   7   2   7        0.10       -0.21      1.64 o
   8   2   7        0.01        0.93      1.85 o
   9   2   7        1.05        0.21      2.86 o
  10   2   7        0.71        3.47      2.53 o
 -12   3   7        1.01        3.86      1.82 o
 -11   3   7        0.35       -0.07      0.98 o
 -10   3   7        0.48        1.14      0.83 o
  -9   3   7       14.12       15.62      1.05 o
  -8   3   7        2.00        1.24      0.62 o
  -7   3   7        3.55        1.90      0.70 o
  -6   3   7       50.90       50.94      1.36 o
  -5   3   7       17.89       18.59      0.72 o
  -4   3   7        6.22        4.68      0.63 o
  -3   3   7       33.18       35.91      1.17 o
  -2   3   7      144.94      150.35      3.13 o
  -1   3   7        0.35        0.49      0.42 o
   0   3   7        0.01       -0.23      0.49 o
   1   3   7        4.13        5.39      0.79 o
   2   3   7        1.04       -0.18      0.71 o
   3   3   7       20.59       19.12      1.88 o
   4   3   7        2.28        1.29      1.10 o
   5   3   7       20.02       18.60      2.66 o
   6   3   7        3.63        4.25      1.91 o
   7   3   7        0.08        2.25      1.80 o
   8   3   7        0.27       -0.83      2.61 o
   9   3   7        1.06        1.41      2.99 o
  10   3   7        0.01       -0.14      3.11 o
 -12   4   7        6.65        4.80      2.95 o
 -11   4   7        7.64        9.01      1.60 o
 -10   4   7        5.51        6.73      1.60 o
  -9   4   7       27.75       30.76      1.75 o
  -8   4   7        0.23        0.77      0.68 o
  -7   4   7        5.00        4.73      0.85 o
  -6   4   7       11.82       13.17      1.05 o
  -5   4   7       15.33       16.67      0.98 o
  -4   4   7       15.97       16.41      0.88 o
  -3   4   7       56.58       59.31      1.54 o
  -2   4   7      205.09      200.07      3.19 o
  -1   4   7       30.38       31.36      1.49 o
   0   4   7        9.99       11.98      1.18 o
   1   4   7        2.36        3.51      0.84 o
   2   4   7      100.48      106.07      3.42 o
   3   4   7       15.75       16.56      2.07 o
   4   4   7        5.44        6.61      1.67 o
   5   4   7        9.30        7.99      1.97 o
   6   4   7        3.22        1.57      2.50 o
   7   4   7        2.32        0.02      2.47 o
   8   4   7        0.02       -1.99      2.45 o
   9   4   7        0.01       -0.73      3.02 o
  10   4   7        0.04       -2.66      3.20 o
 -12   5   7        2.24        0.14      2.65 o
 -11   5   7        8.07        8.70      1.67 o
 -10   5   7        0.02       -0.52      0.97 o
  -9   5   7        0.00        0.52      0.81 o
  -8   5   7        2.60        3.42      0.92 o
  -7   5   7       67.90       69.99      2.10 o
  -6   5   7       21.16       19.53      2.04 o
  -5   5   7       38.52       35.77      1.18 o
  -4   5   7       10.23        9.94      0.77 o
  -3   5   7       67.61       65.90      2.77 o
  -2   5   7      167.77      168.00      3.41 o
  -1   5   7       49.12       55.73      2.20 o
   0   5   7        7.09        6.77      1.00 o
   1   5   7       87.68       87.57      2.79 o
   2   5   7       34.95       37.21      2.96 o
   3   5   7        3.18        4.01      1.08 o
   4   5   7       26.63       26.99      2.77 o
   5   5   7        2.31        4.31      1.67 o
   6   5   7        1.93        4.80      2.79 o
   7   5   7        0.42        1.85      2.83 o
   8   5   7        0.01        0.06      7.70 o
   9   5   7        0.14        0.26      3.13 o
  10   5   7        0.79       -0.55      3.40 o
 -12   6   7        0.19        2.65      4.29 o
 -11   6   7        6.29        5.64      1.72 o
 -10   6   7        0.67       -0.20      0.95 o
  -9   6   7        2.19        1.50      0.91 o
  -8   6   7        1.44       -0.27      0.84 o
  -7   6   7        2.71        1.35      0.82 o
  -6   6   7        1.22        1.05      0.86 o
  -5   6   7       11.06       11.31      0.88 o
  -4   6   7       33.05       29.83      1.30 o
  -3   6   7       34.55       33.05      2.00 o
  -2   6   7        0.46        0.86      0.79 o
  -1   6   7       76.93       79.55      2.68 o
   0   6   7       23.26       24.89      1.74 o
   1   6   7       79.28       86.31      3.17 o
   2   6   7        0.01       -0.26      0.87 o
   3   6   7       24.30       20.40      2.67 o
   4   6   7       12.52       10.91      2.05 o
   5   6   7        4.81        3.99      1.63 o
   6   6   7        0.17        3.31      3.01 o
   7   6   7        6.66        7.59      3.65 o
   8   6   7        0.77        0.54      2.86 o
   9   6   7        0.79        2.38      3.41 o
 -11   7   7        0.04        2.43      5.30 o
 -10   7   7        8.89        8.77      1.47 o
  -9   7   7        0.92        1.50      1.11 o
  -8   7   7        1.83        1.52      1.12 o
  -7   7   7        5.14        8.19      1.27 o
  -6   7   7       38.72       37.91      1.78 o
  -5   7   7       33.34       36.76      1.68 o
  -4   7   7      116.94      110.88      3.30 o
  -3   7   7       36.99       37.29      1.96 o
  -2   7   7       65.88       67.01      2.89 o
  -1   7   7       88.44       86.30      3.61 o
   0   7   7       34.40       31.46      1.93 o
   1   7   7        6.62        4.30      1.34 o
   2   7   7        9.72       10.08      1.23 o
   3   7   7        9.52        8.76      1.70 o
   4   7   7        1.09        2.20      1.50 o
   5   7   7        0.06       -0.27      1.41 o
   6   7   7        6.55        2.79      3.06 o
   7   7   7        1.00        1.55      2.92 o
   8   7   7        0.80        3.02      3.49 o
   9   7   7        0.00       -1.74      3.33 o
 -11   8   7        0.94       -0.68      2.22 o
 -10   8   7        0.00        0.77      1.30 o
  -9   8   7        0.11        1.74      1.19 o
  -8   8   7        4.05        4.13      1.22 o
  -7   8   7        0.04        1.09      1.04 o
  -6   8   7       17.90       17.11      1.89 o
  -5   8   7       54.10       56.17      2.10 o
  -4   8   7        1.84        0.87      1.22 o
  -3   8   7       29.83       33.32      2.43 o
  -2   8   7        4.27        3.40      1.12 o
  -1   8   7        0.03       -0.85      0.85 o
   0   8   7        0.22       -0.08      0.84 o
   1   8   7       19.17       17.72      1.82 o
   2   8   7        9.99       14.69      1.76 o
   3   8   7        0.08       -1.09      1.33 o
   4   8   7        0.79        0.55      1.60 o
   5   8   7        0.67        1.36      1.93 o
   6   8   7        0.82       -2.51      2.66 o
   7   8   7        0.09        0.22      3.22 o
   8   8   7        0.02        0.08      3.55 o
   9   8   7        0.01        2.27      4.06 o
 -11   9   7        0.16        3.10      2.74 o
 -10   9   7        2.23        4.63      1.74 o
  -9   9   7        1.43        0.97      1.47 o
  -8   9   7        0.16       -0.26      1.35 o
  -7   9   7        7.16       10.02      1.90 o
  -6   9   7        0.00       -0.11      1.15 o
  -5   9   7        0.71        0.71      1.35 o
  -4   9   7       41.56       45.60      2.66 o
  -3   9   7        4.64        1.63      1.71 o
  -2   9   7        0.01        0.19      1.07 o
  -1   9   7        0.16       -0.81      0.89 o
   0   9   7        0.25       -0.21      1.06 o
   1   9   7        0.07        0.59      1.05 o
   2   9   7        0.44       -0.42      1.22 o
   3   9   7        2.75        2.69      1.76 o
   4   9   7        0.01        0.27      2.02 o
   5   9   7        1.17       -0.47      2.46 o
   6   9   7        0.00       -2.37      2.74 o
   7   9   7        1.61        0.23      3.36 o
   8   9   7        0.49       -0.34      3.38 o
 -10  10   7        0.00        2.99      1.99 o
  -9  10   7        1.59        2.24      1.66 o
  -8  10   7        3.92        3.42      1.83 o
  -7  10   7        0.04       -1.63      1.83 o
  -6  10   7        0.00        0.46      0.89 o
  -5  10   7        0.18        0.29      1.05 o
  -4  10   7        0.24        0.34      1.07 o
  -3  10   7       22.01       25.36      4.10 o
  -2  10   7        0.41        0.17      1.09 o
  -1  10   7        1.86        2.96      1.19 o
   0  10   7        0.55       -0.13      1.24 o
   1  10   7        4.45        2.62      1.23 o
   2  10   7        0.14        0.52      1.17 o
   3  10   7        7.45        9.04      1.91 o
   4  10   7        0.31        0.22      1.74 o
   5  10   7        0.14        5.08      3.31 o
   6  10   7        0.32        2.64      3.48 o
   7  10   7        0.41       -3.01      3.01 o
  -9  11   7        2.09        2.17      2.08 o
  -8  11   7        2.25        2.69      2.90 o
  -7  11   7        3.25        4.31      1.88 o
  -6  11   7        2.45        2.10      1.75 o
  -5  11   7        2.84        3.03      2.18 o
  -4  11   7        1.89        0.45      1.19 o
  -3  11   7        6.55        5.75      1.55 o
  -2  11   7        2.31        1.81      1.44 o
  -1  11   7        7.19        6.33      1.77 o
   0  11   7        0.04        0.41      1.17 o
   1  11   7        1.92        1.42      1.27 o
   2  11   7        4.87        2.89      1.57 o
   3  11   7        0.39        2.41      1.59 o
   4  11   7        0.46        2.59     10.54 o
   5  11   7        1.97        4.01      3.51 o
   6  11   7        0.15        1.42      3.31 o
   7  11   7        0.05        0.62      3.73 o
  -9  12   7        0.08       -2.18      3.40 o
  -8  12   7        1.54        1.27      2.54 o
  -7  12   7        0.27        1.55      1.87 o
  -6  12   7        0.12       -0.15      1.74 o
  -5  12   7        0.01        2.36      1.75 o
  -4  12   7        0.50       -1.17      1.54 o
  -3  12   7        0.03        0.11      1.31 o
  -2  12   7        0.09       -1.16      1.24 o
  -1  12   7        9.04       15.33      3.25 o
   0  12   7        1.77        2.31      1.40 o
   1  12   7        0.97        1.75      1.79 o
   2  12   7        6.26        1.31      1.99 o
   3  12   7        1.12        1.43      2.07 o
   4  12   7        3.34        6.57      2.59 o
   5  12   7        0.06       -2.40      2.86 o
   6  12   7        1.09        1.30      3.55 o
  -8  13   7        0.26       -3.59      3.59 o
  -7  13   7        2.74        2.93      2.69 o
  -6  13   7        1.02        1.75      2.48 o
  -5  13   7        0.69       -1.99      1.99 o
  -4  13   7        0.28       -0.85      2.08 o
  -3  13   7        0.95       -0.32      2.19 o
  -2  13   7        0.17        1.37      1.60 o
  -1  13   7        0.29        2.21      1.75 o
   0  13   7        3.42        7.03      2.04 o
   1  13   7        3.91        5.24      1.95 o
   2  13   7        0.01        0.49      5.72 o
   3  13   7        8.30       11.17      3.37 o
   4  13   7        0.48        2.91      3.29 o
   5  13   7        0.35        1.10      3.65 o
  -6  14   7        0.84       -1.41      2.56 o
  -5  14   7        1.39        2.12      2.62 o
  -4  14   7        0.12       -0.20      2.32 o
  -3  14   7        2.51        0.80      2.37 o
  -2  14   7        0.26        0.30      2.34 o
  -1  14   7        0.45       -1.01      2.16 o
   0  14   7        0.00        1.65      3.00 o
   1  14   7        0.00        3.27      4.34 o
   2  14   7        5.43        7.60      2.88 o
   3  14   7        0.28        2.35      2.51 o
   4  14   7        0.05       -1.02      2.53 o
  -5  15   7        0.06       -1.35      2.73 o
  -4  15   7        0.44        3.21      2.73 o
  -3  15   7        0.00        0.42      2.45 o
  -2  15   7        0.42        0.78      3.65 o
  -1  15   7        0.00       -1.65      2.20 o
   0  15   7        0.13       -3.24      3.60 o
   1  15   7        0.12        3.99      3.91 o
   2  15   7        0.45        3.81      2.83 o
   3  15   7        0.27        3.07      2.92 o
  -2  16   7        0.34        2.63      2.83 o
  -1  16   7        0.34        5.39      4.62 o
 -12   0   8        0.15       -3.11      3.32 o
 -11   0   8        0.16       -0.61      1.55 o
 -10   0   8       13.82       13.56      2.46 o
  -9   0   8        2.13        2.16      1.03 o
  -8   0   8        0.18       -0.02      1.02 o
  -7   0   8        0.00        0.26      0.83 o
  -6   0   8      170.08      180.22      4.88 o
  -5   0   8      447.84      417.02      7.89 o
  -4   0   8      195.44      192.51      4.34 o
  -3   0   8       87.73       83.23      3.67 o
  -2   0   8        3.91        3.90      1.97 o
  -1   0   8      303.94      317.19      8.36 o
   0   0   8       27.69       27.09      2.53 o
   1   0   8        4.80        5.06      1.25 o
   2   0   8       39.85       41.56      3.17 o
   3   0   8       27.39       35.22      3.02 o
   5   0   8       21.86       24.82      4.43 o
   6   0   8        0.84        0.97      2.41 o
   7   0   8        2.25        6.03      3.14 o
   8   0   8        0.02       -2.57      2.57 o
   9   0   8        0.48        0.65      3.01 o
  10   0   8        0.36        0.75      3.87 o
 -12   1   8        1.71        2.21      2.77 o
 -11   1   8        0.97        0.00      1.17 o
 -10   1   8        2.15        2.10      1.04 o
  -9   1   8        5.34        5.40      0.92 o
  -8   1   8       21.46       25.62      1.38 o
  -7   1   8        9.26       10.68      1.00 o
  -6   1   8      312.82      285.32      5.63 o
  -5   1   8        2.54        2.80      0.53 o
  -4   1   8        0.10       -0.40      0.40 o
  -3   1   8        7.08        6.15      0.61 o
  -2   1   8        5.35        6.07      0.72 o
  -1   1   8        6.80        8.87      1.17 o
   0   1   8       82.39       78.47      2.57 o
   1   1   8        6.79        7.10      1.05 o
   2   1   8        2.15        1.98      0.87 o
   3   1   8       33.75       35.90      5.29 o
   4   1   8        0.48       -0.35      1.89 o
   5   1   8        0.71        2.75      2.60 o
   6   1   8       24.19       20.02      4.22 o
   7   1   8        0.00        1.17      7.69 o
   8   1   8        0.39        0.61      2.15 o
   9   1   8        0.82       -0.24      2.28 o
  10   1   8        0.43        0.32      2.66 o
 -12   2   8        0.90        6.59      3.05 o
 -11   2   8        5.61        5.21      1.42 o
 -10   2   8       13.49       15.57      1.54 o
  -9   2   8        3.53        2.50      0.93 o
  -8   2   8        0.74        0.95      0.79 o
  -7   2   8        3.59        3.27      0.87 o
  -6   2   8       13.61       17.56      1.28 o
  -5   2   8      130.15      122.65      2.17 o
  -4   2   8      117.58      123.44      2.65 o
  -3   2   8       59.36       60.18      1.69 o
  -2   2   8        0.07       -0.57      0.57 o
  -1   2   8      259.48      257.51      5.09 o
   0   2   8        1.73        1.49      0.76 o
   1   2   8      126.54      130.37      3.56 o
   2   2   8       25.62       20.70      1.77 o
   3   2   8        5.31        7.17      1.26 o
   4   2   8       11.10       12.29      2.11 o
   5   2   8        1.48        0.31      2.37 o
   6   2   8        2.00        2.20      2.70 o
   7   2   8        0.76        1.92      2.77 o
   8   2   8        0.06        0.69      2.93 o
   9   2   8        0.54        1.11      3.38 o
 -12   3   8        1.85        1.20      3.89 o
 -11   3   8        1.43       -0.12      1.33 o
 -10   3   8        2.33        3.49      1.37 o
  -9   3   8        8.40        8.29      1.26 o
  -8   3   8        0.04        0.62      0.78 o
  -7   3   8        9.18       11.79      1.21 o
  -6   3   8       18.76       19.67      2.51 o
  -5   3   8      109.14      104.40      2.13 o
  -4   3   8      112.19      102.16      2.18 o
  -3   3   8      112.22      108.27      2.87 o
  -2   3   8      168.28      160.84      3.63 o
  -1   3   8       12.07       12.29      1.12 o
   0   3   8       59.12       61.84      2.40 o
   1   3   8        4.33        5.67      0.99 o
   2   3   8      264.20      268.35      6.58 o
   3   3   8        3.89        2.28      1.44 o
   4   3   8        0.16        0.05      1.27 o
   5   3   8       29.11       39.66      5.43 o
   6   3   8        0.45        1.03      2.72 o
   7   3   8        0.47       -0.73      2.70 o
   8   3   8        0.03       -0.15      3.06 o
   9   3   8        0.04       -2.91      2.91 o
 -12   4   8        0.00        2.21      2.86 o
 -11   4   8        0.00        1.21      1.32 o
 -10   4   8        0.57       -0.31      1.03 o
  -9   4   8        7.61       10.49      1.25 o
  -8   4   8        1.76        2.06      0.89 o
  -7   4   8        3.32        2.56      0.87 o
  -6   4   8        0.10        0.23      0.45 o
  -5   4   8        6.88        5.81      0.66 o
  -4   4   8      138.49      136.55      2.85 o
  -3   4   8      206.89      192.50      3.83 o
  -2   4   8        0.03       -0.59      0.59 o
  -1   4   8        0.05        0.21      0.90 o
   0   4   8        0.09       -0.27      0.69 o
   1   4   8      125.57      132.41      5.15 o
   2   4   8        0.00        0.59      0.91 o
   3   4   8        1.39        1.41      1.18 o
   4   4   8       35.84       31.78      3.44 o
   5   4   8       10.69       13.02      2.34 o
   6   4   8        8.72       10.94      9.24 o
   7   4   8        0.00       -1.16      2.60 o
   8   4   8        1.57        6.40      3.61 o
   9   4   8        0.56       -1.76      3.26 o
 -12   5   8        0.33        1.07      2.74 o
 -11   5   8        0.25        0.40      1.43 o
 -10   5   8        4.24        6.03      1.19 o
  -9   5   8        1.75        0.72      0.95 o
  -8   5   8       10.07       13.88      1.77 o
  -7   5   8        1.07        1.09      0.85 o
  -6   5   8        2.88        3.28      0.75 o
  -5   5   8        4.69        4.44      0.52 o
  -4   5   8       18.23       15.85      1.15 o
  -3   5   8        2.50        2.42      0.73 o
  -2   5   8       38.32       42.18      3.12 o
  -1   5   8       36.72       33.86      2.11 o
   0   5   8       25.69       28.68      2.33 o
   1   5   8        6.15        4.88      1.14 o
   2   5   8        6.52        5.29      1.79 o
   3   5   8        0.60        0.93      1.79 o
   4   5   8        3.51        1.94      1.99 o
   5   5   8        9.32       10.83      2.26 o
   6   5   8        0.01       -0.61      2.54 o
   7   5   8        1.78        5.17      3.27 o
   8   5   8        0.11       -0.93      3.20 o
   9   5   8        0.51       -0.11      3.55 o
 -11   6   8       17.04       25.52      5.58 o
 -10   6   8        1.36        0.71      1.19 o
  -9   6   8        3.74        4.55      1.24 o
  -8   6   8        1.27        0.48      1.01 o
  -7   6   8        0.02       -0.87      0.87 o
  -6   6   8        1.68        0.60      0.73 o
  -5   6   8       20.94       18.05      1.18 o
  -4   6   8       13.28       12.65      1.32 o
  -3   6   8        0.00        0.14      0.78 o
  -2   6   8        3.96        4.63      1.10 o
  -1   6   8       29.00       28.44      2.05 o
   0   6   8        0.08       -0.67      0.78 o
   1   6   8        2.26       -0.26      0.94 o
   2   6   8        0.06       -0.49      1.04 o
   3   6   8       16.34       16.75      2.56 o
   4   6   8        0.46        1.35      1.55 o
   5   6   8        0.37        0.55      1.60 o
   6   6   8        3.06       -0.95      2.80 o
   7   6   8        1.05        4.11      3.42 o
   8   6   8        0.63        3.79      3.65 o
   9   6   8        0.01        0.54      3.62 o
 -11   7   8        3.37        4.54      2.72 o
 -10   7   8        7.29       11.04      1.68 o
  -9   7   8        2.71        2.05      1.23 o
  -8   7   8        1.90        1.76      1.11 o
  -7   7   8        1.56        1.21      1.03 o
  -6   7   8       22.29       26.67      2.19 o
  -5   7   8        4.45        3.82      1.02 o
  -4   7   8        1.26        2.18      1.00 o
  -3   7   8        0.17        0.57      1.03 o
  -2   7   8      105.61      100.21      3.57 o
  -1   7   8       26.67       27.34      3.46 o
   0   7   8        4.65        2.06      1.02 o
   1   7   8        0.25       -0.73      0.96 o
   2   7   8        5.69        4.07      1.27 o
   3   7   8        0.29       -0.89      1.45 o
   4   7   8        0.03       -1.63      1.68 o
   5   7   8        2.65        3.38      1.83 o
   6   7   8        3.85        7.54      3.69 o
   7   7   8        0.02       -0.88      2.93 o
   8   7   8        0.51        3.69      3.99 o
 -11   8   8        0.19        0.77      2.54 o
 -10   8   8       39.04       48.95      2.81 o
  -9   8   8        9.15       12.69      1.99 o
  -8   8   8        0.02        1.54      1.37 o
  -7   8   8        0.22       -0.47      1.21 o
  -6   8   8        0.82        0.51      1.20 o
  -5   8   8        1.85        1.90      1.38 o
  -4   8   8        7.49        7.61      1.42 o
  -3   8   8        6.46        5.14      1.39 o
  -2   8   8       11.75       11.34      1.53 o
  -1   8   8        0.78        2.77      1.13 o
   0   8   8        0.10        0.84      1.14 o
   1   8   8        0.17        1.67      1.17 o
   2   8   8        4.98        2.56      1.47 o
   3   8   8        0.32       -0.31      2.13 o
   4   8   8        5.31        4.80      2.07 o
   5   8   8        0.05        1.82      2.97 o
   6   8   8        1.85       -1.31      3.29 o
   7   8   8        2.11       -0.60      3.46 o
   8   8   8        0.18        1.90      4.23 o
 -10   9   8        0.12        0.03      1.85 o
  -9   9   8       19.50       16.42      2.80 o
  -8   9   8        0.05        0.53      1.42 o
  -7   9   8        0.00       -0.39      0.91 o
  -6   9   8        0.30        0.23      0.88 o
  -5   9   8       11.75       15.65      2.10 o
  -4   9   8        0.80        0.35      1.07 o
  -3   9   8       18.84       15.49      1.87 o
  -2   9   8        6.88        6.36      1.47 o
  -1   9   8       18.54       20.42      2.03 o
   0   9   8        0.13        0.99      1.29 o
   1   9   8        0.15        0.34      1.20 o
   2   9   8        0.88        1.58      1.34 o
   3   9   8        9.35       12.60      3.23 o
   4   9   8        0.10        0.54      1.87 o
   5   9   8        2.92        3.54      3.34 o
   6   9   8        0.06       -0.01      3.46 o
   7   9   8        0.64        4.47      3.99 o
 -10  10   8        4.55        2.78      2.29 o
  -9  10   8        3.11        2.99      2.09 o
  -8  10   8        0.02       -1.03      1.66 o
  -7  10   8        0.88        1.87      1.69 o
  -6  10   8        0.22       -0.28      1.00 o
  -5  10   8        4.43        3.33      1.76 o
  -4  10   8        0.87        0.76      1.19 o
  -3  10   8        1.41        1.12      1.20 o
  -2  10   8        0.86        2.21      1.52 o
  -1  10   8        0.28        0.24      1.35 o
   0  10   8       15.47       12.46      2.07 o
   1  10   8        0.19       -0.02      1.38 o
   2  10   8        0.97        0.34      1.78 o
   3  10   8        2.72        1.36      2.30 o
   4  10   8        2.81        1.74      2.91 o
   5  10   8        4.20        6.88      3.67 o
   6  10   8        2.00        0.68      3.42 o
   7  10   8        0.10        1.92      4.41 o
  -9  11   8        1.71        3.10      2.18 o
  -8  11   8        1.18        1.01      2.07 o
  -7  11   8        0.09        0.84      2.56 o
  -6  11   8        0.18        1.66      1.82 o
  -5  11   8        0.03        0.08      1.64 o
  -4  11   8        6.29        7.07      1.92 o
  -3  11   8        5.84        0.83      2.26 o
  -2  11   8        6.44       10.48      2.93 o
  -1  11   8        4.44        1.22      1.54 o
   0  11   8        0.70        3.75      1.57 o
   1  11   8        4.52        3.30      2.04 o
   2  11   8        4.71        1.84      2.95 o
   3  11   8        1.01        5.16      3.25 o
   4  11   8        5.04        2.79      3.17 o
   5  11   8        0.57        0.40      3.09 o
   6  11   8        0.05        2.43      3.91 o
  -8  12   8        0.61        3.30      2.32 o
  -7  12   8        1.09       -0.52      2.03 o
  -6  12   8        0.00       -1.65      3.52 o
  -5  12   8        0.08        0.72      1.73 o
  -4  12   8        0.31        1.00      1.70 o
  -3  12   8        1.95        1.85      2.02 o
  -2  12   8        7.08        7.00      3.26 o
  -1  12   8        0.45        0.79      1.61 o
   0  12   8        3.73        5.11      1.89 o
   1  12   8        0.01        2.27      2.43 o
   2  12   8        0.84        2.18      3.05 o
   3  12   8        4.26       12.59      4.36 o
   4  12   8        0.01        0.59      3.42 o
   5  12   8        0.16       -0.97      3.29 o
  -7  13   8        0.56       -0.13      2.64 o
  -6  13   8        0.09       -0.81      3.14 o
  -5  13   8        0.03        2.41      2.91 o
  -4  13   8        0.05        2.15      3.14 o
  -3  13   8        1.48        2.24      2.28 o
  -2  13   8        2.75        1.27      1.90 o
  -1  13   8        0.18       -0.80      2.47 o
   0  13   8        0.13        1.94      3.09 o
   1  13   8        0.65        0.41      3.07 o
   2  13   8        0.00        0.22      3.14 o
   3  13   8        0.69       -1.20      3.18 o
   4  13   8        0.53        1.61      3.21 o
  -5  14   8        0.34        2.95      2.91 o
  -4  14   8        0.88        1.18      2.53 o
  -3  14   8        0.19        3.24      2.57 o
  -2  14   8        0.60        0.03      2.38 o
  -1  14   8        0.86        3.05      2.66 o
   0  14   8        0.01       -0.96      3.52 o
   1  14   8        0.05        3.77      3.76 o
   2  14   8        2.06        4.78      3.82 o
   3  14   8        0.79       -1.02      3.47 o
  -4  15   8        0.04       -1.41      3.90 o
  -3  15   8        0.47       -1.12      2.54 o
  -2  15   8        0.64        0.32      2.75 o
  -1  15   8        1.20        2.48      4.07 o
   1  15   8        0.82        1.96      3.81 o
 -12   1   9        1.41        1.23      2.94 o
 -11   1   9        5.45        5.42      1.60 o
 -10   1   9        7.60        7.29      1.22 o
  -9   1   9        4.13        6.55      1.35 o
  -8   1   9        0.86        0.02      0.83 o
  -7   1   9        0.91        1.18      0.83 o
  -6   1   9       11.39       13.17      1.25 o
  -5   1   9       85.97       86.62      1.87 o
  -4   1   9       26.59       22.65      1.21 o
  -3   1   9       17.75       17.58      1.12 o
  -2   1   9        2.65        1.09      0.79 o
  -1   1   9       93.61       87.33      3.11 o
   0   1   9        8.73        8.63      1.11 o
   1   1   9        2.10        2.34      0.90 o
   2   1   9        1.15        2.76      0.98 o
   3   1   9       43.64       42.96      3.62 o
   4   1   9       13.19       21.33      4.15 o
   5   1   9        0.46        3.02      2.46 o
   6   1   9        6.95        5.92      3.68 o
   7   1   9        1.69        5.29      2.41 o
   8   1   9        0.01       -1.57      3.77 o
   9   1   9        0.01        0.85      2.69 o
 -12   2   9        0.65        3.42      7.30 o
 -11   2   9        0.12        0.19      1.26 o
 -10   2   9        6.90        7.73      1.25 o
  -9   2   9        0.15        1.45      0.93 o
  -8   2   9        1.43        1.82      0.93 o
  -7   2   9        6.06        4.92      0.99 o
  -6   2   9        3.45        3.62      0.65 o
  -5   2   9        9.70        8.61      0.83 o
  -4   2   9       38.48       34.81      1.58 o
  -3   2   9      148.68      150.11      3.07 o
  -2   2   9      125.34      122.83      3.39 o
  -1   2   9       71.66       66.18      3.36 o
   0   2   9        0.35        0.48      0.71 o
   1   2   9        2.00        2.43      0.91 o
   2   2   9        6.59        6.33      1.30 o
   3   2   9       14.89       14.83      2.50 o
   4   2   9       14.19       12.24      2.36 o
   5   2   9       23.11       30.31      5.11 o
   6   2   9        1.88        1.30      2.98 o
   7   2   9        1.65       -2.83      2.83 o
   8   2   9        0.78        3.06      3.97 o
   9   2   9        0.03       -2.29      2.29 o
 -12   3   9        0.30        4.70      3.16 o
 -11   3   9        0.36       -0.29      1.33 o
 -10   3   9       17.52       22.81      1.69 o
  -9   3   9        1.50        0.05      0.93 o
  -8   3   9       32.96       32.18      2.05 o
  -7   3   9        6.52        5.84      1.09 o
  -6   3   9        0.25        0.38      0.51 o
  -5   3   9       39.52       40.57      1.59 o
  -4   3   9        3.49        1.71      0.96 o
  -3   3   9        4.36        4.86      0.88 o
  -2   3   9       28.13       28.44      2.14 o
  -1   3   9       11.48       10.20      2.45 o
   0   3   9       27.03       23.50      1.71 o
   1   3   9        9.05       10.35      1.46 o
   2   3   9       10.68       13.03      1.58 o
   3   3   9        8.34        4.37      3.48 o
   4   3   9        4.93        3.57      1.76 o
   5   3   9        0.05        0.01      2.45 o
   6   3   9        5.76        3.95      3.32 o
   7   3   9        0.16        3.05      3.28 o
   8   3   9        0.23        1.76      3.32 o
   9   3   9        0.02       -3.60      3.60 o
 -12   4   9        0.86        0.96      4.31 o
 -11   4   9        4.97        4.33      1.71 o
 -10   4   9        3.37        4.45      1.36 o
  -9   4   9        6.23        6.46      1.24 o
  -8   4   9        0.74        0.93      0.95 o
  -7   4   9        0.15       -0.49      0.86 o
  -6   4   9        5.60        7.27      0.80 o
  -5   4   9       46.67       41.93      1.58 o
  -4   4   9        0.45        0.35      0.72 o
  -3   4   9       46.52       42.75      2.30 o
  -2   4   9       16.69       15.06      1.43 o
  -1   4   9       58.90       50.41      2.61 o
   0   4   9       10.95        7.01      1.33 o
   1   4   9        5.09        5.27      1.18 o
   2   4   9        6.08        4.27      1.32 o
   3   4   9        5.07        3.32      1.76 o
   4   4   9        1.40        2.42      1.75 o
   5   4   9        0.37        0.71      1.60 o
   6   4   9        0.96        4.95      3.25 o
   7   4   9        0.14        4.04      3.52 o
   8   4   9        0.00       -0.69      3.48 o
 -11   5   9        0.17        0.56      1.91 o
 -10   5   9        6.90        6.53      1.34 o
  -9   5   9        0.05        0.93      1.06 o
  -8   5   9        6.66        6.32      1.16 o
  -7   5   9        0.07        0.66      0.90 o
  -6   5   9        2.02        0.32      0.72 o
  -5   5   9       15.26       13.09      1.09 o
  -4   5   9       56.65       49.83      2.82 o
  -3   5   9        4.07        4.02      1.01 o
  -2   5   9       57.30       54.10      2.35 o
  -1   5   9       42.22       47.27      2.67 o
   0   5   9       20.12       24.03      1.98 o
   1   5   9        1.03        1.35      0.97 o
   2   5   9       12.04       13.64      1.66 o
   3   5   9       10.19       12.40      4.73 o
   4   5   9        1.15        1.87      1.64 o
   5   5   9        0.01       -1.42      1.42 o
   6   5   9        0.55        2.27      9.69 o
   7   5   9        3.64        0.97      3.25 o
   8   5   9        0.07       -1.81      3.29 o
 -11   6   9        2.68        3.85      2.69 o
 -10   6   9        0.48       -0.03      1.28 o
  -9   6   9       12.59       15.01      2.62 o
  -8   6   9        0.01        1.82      1.16 o
  -7   6   9        2.70        1.09      1.07 o
  -6   6   9        0.66       -0.54      1.05 o
  -5   6   9       12.46       12.73      1.54 o
  -4   6   9       18.27       20.78      2.19 o
  -3   6   9       21.00       19.75      2.10 o
  -2   6   9       28.80       29.07      2.59 o
  -1   6   9       64.51       64.94      3.07 o
   0   6   9        7.89        9.26      1.73 o
   1   6   9        8.93        7.86      1.42 o
   2   6   9        1.11        1.42      1.13 o
   3   6   9        1.95        1.18      1.70 o
   4   6   9        0.13        0.89      1.79 o
   5   6   9        1.08        2.30      3.18 o
   6   6   9        1.87       -2.18      2.92 o
   7   6   9        0.03       -2.70      3.04 o
   8   6   9        0.41        5.08      4.11 o
 -11   7   9        1.03        1.05      2.56 o
 -10   7   9        0.02       -0.06      1.33 o
  -9   7   9        4.45        5.78      1.68 o
  -8   7   9        9.12        9.79      1.85 o
  -7   7   9        8.47       11.59      2.53 o
  -6   7   9        0.05       -0.90      0.90 o
  -5   7   9        0.03        0.88      0.99 o
  -4   7   9        0.33       -0.83      0.92 o
  -3   7   9        7.53        6.38      1.54 o
  -2   7   9        5.10        5.06      1.27 o
  -1   7   9        0.63        1.19      1.07 o
   0   7   9        9.40        9.98      1.80 o
   1   7   9        0.50        1.61      1.29 o
   2   7   9        6.57        5.86      1.62 o
   3   7   9        0.01       -0.96      1.50 o
   4   7   9        8.31       14.39      8.68 o
   5   7   9        0.14       -0.52      2.75 o
   6   7   9        1.39        4.89      3.66 o
   7   7   9        0.19       -1.52      3.33 o
 -10   8   9        5.81        5.95      1.86 o
  -9   8   9        0.83       -0.16      1.52 o
  -8   8   9        0.56        0.35      1.45 o
  -7   8   9        0.13       -1.41      1.41 o
  -6   8   9        0.11        1.14      0.70 o
  -5   8   9        0.11        0.06      1.06 o
  -4   8   9        0.29        1.24      1.13 o
  -3   8   9        0.60        0.55      1.29 o
  -2   8   9        1.07        0.43      1.06 o
  -1   8   9       10.58       10.65      1.55 o
   0   8   9        8.56        5.93      3.48 o
   1   8   9        6.56        6.78      1.73 o
   2   8   9        0.03       -0.50      1.44 o
   3   8   9        7.71       11.37      2.65 o
   4   8   9        0.05        1.15      2.93 o
   5   8   9        5.66        8.99      3.82 o
   6   8   9        0.77        5.09      3.76 o
   7   8   9        0.00       -0.31      4.07 o
 -10   9   9        1.45        1.27      2.05 o
  -9   9   9        2.22        2.74      2.20 o
  -8   9   9        0.84        2.60      1.83 o
  -7   9   9        0.94        1.86      1.72 o
  -6   9   9        0.65       -0.13      1.10 o
  -5   9   9        0.06        3.06      1.89 o
  -4   9   9        0.79        0.56      1.11 o
  -3   9   9        6.31        6.28      1.72 o
  -2   9   9        3.17        4.48      1.64 o
  -1   9   9        1.33       -0.22      1.55 o
   0   9   9        0.15        0.97      1.41 o
   1   9   9        0.77        0.61      1.39 o
   2   9   9        2.88        1.79      2.60 o
   3   9   9        2.01        1.94      2.20 o
   4   9   9        5.71        3.46      3.13 o
   5   9   9        1.04        2.63      3.42 o
   6   9   9        0.02        1.86      3.46 o
  -9  10   9        5.32       11.28      2.59 o
  -8  10   9        0.00        0.34      1.89 o
  -7  10   9        0.76       -0.45      1.75 o
  -6  10   9        2.74       -0.20      1.70 o
  -5  10   9        0.23        1.83      5.45 o
  -4  10   9        2.49        2.07      1.56 o
  -3  10   9       10.83       12.99      1.92 o
  -2  10   9        0.30       -0.12      1.42 o
  -1  10   9        3.20        2.18      1.57 o
   0  10   9        0.27       -0.31      1.33 o
   1  10   9        0.66        0.64      1.87 o
   2  10   9        0.96       -1.68      2.43 o
   3  10   9        3.00        4.21      3.29 o
   4  10   9        1.30        7.39      3.97 o
   5  10   9        0.05        0.38      2.92 o
   6  10   9        0.12       -0.87      3.66 o
  -8  11   9        1.30       -1.23      2.05 o
  -7  11   9        0.40        0.99      2.08 o
  -6  11   9        0.56        0.89      1.84 o
  -5  11   9        2.79        0.99      1.76 o
  -4  11   9        0.42       -0.62      2.25 o
  -3  11   9        0.18        0.96      1.72 o
  -2  11   9        0.08       -1.45      1.45 o
  -1  11   9        0.00       -0.11      1.55 o
   0  11   9        0.01        2.17      1.81 o
   1  11   9        0.23        2.15      2.03 o
   2  11   9        0.21       -0.61      2.78 o
   3  11   9        1.20        1.12      3.35 o
   4  11   9        0.02        2.83      7.39 o
   5  11   9        0.04        2.17      3.59 o
  -7  12   9        0.09        1.97      2.27 o
  -6  12   9        4.65        5.09      2.35 o
  -5  12   9        1.61        3.45      2.06 o
  -4  12   9        0.72        2.08      1.90 o
  -3  12   9        0.07        1.67      1.92 o
  -2  12   9        2.44        1.52      2.65 o
  -1  12   9        0.53        2.31      2.37 o
   0  12   9        0.01        2.38      2.28 o
   1  12   9        0.00       -2.40      2.87 o
   2  12   9        0.22        0.36      2.80 o
   3  12   9        0.65       -2.53      3.14 o
   4  12   9        0.55        3.42      4.01 o
  -6  13   9        0.26        0.60      2.58 o
  -5  13   9        1.66        4.60      2.88 o
  -4  13   9        0.74        2.09      2.11 o
  -3  13   9        2.78        0.31      2.36 o
  -2  13   9        0.39        1.33      1.99 o
  -1  13   9        0.10        0.71      2.36 o
   0  13   9        1.67       -0.64      2.67 o
   1  13   9        1.40        1.44      3.49 o
   2  13   9        1.34       -3.13      3.13 o
   3  13   9        0.67        2.93      3.94 o
  -4  14   9        0.25       -1.10      2.48 o
  -3  14   9        0.03        1.77      2.70 o
  -2  14   9        0.78       -1.18      2.48 o
  -1  14   9        2.09        2.63      3.58 o
   0  14   9        1.06       -1.22      3.69 o
   1  14   9        0.03        2.24      3.96 o
 -12   0  10       10.02       13.82      5.79 o
 -11   0  10        2.57       -0.12      3.08 o
 -10   0  10        3.64        4.60      1.78 o
  -9   0  10       23.36       23.31      2.54 o
  -8   0  10       19.35       21.60      3.37 o
  -7   0  10        0.23       -0.59      1.92 o
  -6   0  10       44.68       46.30      1.99 o
  -5   0  10       14.04       12.91      1.50 o
  -4   0  10       30.25       32.41      2.45 o
  -3   0  10        0.05       -0.86      1.12 o
  -2   0  10      151.93      153.74      6.46 o
  -1   0  10      139.43      151.71      6.52 o
   0   0  10       41.66       41.71      3.50 o
   1   0  10       43.90       43.67      3.05 o
   2   0  10        3.08        1.89      1.38 o
   3   0  10       42.21       51.55      6.06 o
   4   0  10        0.03        0.56      2.25 o
   5   0  10        5.39        6.00      3.06 o
   6   0  10       16.12        7.90      3.55 o
   7   0  10        0.40        0.80      3.49 o
   8   0  10        0.35        5.54      4.10 o
 -12   1  10        0.05       -2.48      2.83 o
 -11   1  10        5.36        6.54      1.87 o
 -10   1  10       12.66       13.85      1.55 o
  -9   1  10       26.15       30.55      1.96 o
  -8   1  10        2.30        1.99      0.99 o
  -7   1  10        0.27        0.48      0.91 o
  -6   1  10       32.60       33.42      1.16 o
  -5   1  10       24.69       24.48      1.44 o
  -4   1  10        8.03        8.74      1.66 o
  -3   1  10       31.03       27.03      2.35 o
  -2   1  10        2.84        2.41      0.97 o
  -1   1  10        0.01       -0.23      0.95 o
   0   1  10      121.14      128.77      4.19 o
   1   1  10       26.54       27.52      2.39 o
   2   1  10       20.57       21.22      2.49 o
   3   1  10        1.62       -0.12      1.28 o
   4   1  10       11.08       10.68      2.50 o
   5   1  10        4.54        8.81      3.05 o
   6   1  10        1.27        5.09      2.41 o
   7   1  10        2.98        4.58      3.90 o
   8   1  10        0.04       -1.79      2.54 o
 -11   2  10        1.64        0.49      1.96 o
 -10   2  10        0.32        1.39      1.11 o
  -9   2  10        0.01       -0.52      1.01 o
  -8   2  10        0.87        0.63      1.00 o
  -7   2  10        0.04        0.32      0.88 o
  -6   2  10        2.33        2.54      0.54 o
  -5   2  10        4.94        3.70      0.75 o
  -4   2  10        2.38        2.10      0.90 o
  -3   2  10        4.79        4.35      0.90 o
  -2   2  10        0.00        0.11      0.86 o
  -1   2  10        0.09       -0.29      0.82 o
   0   2  10        5.14        3.01      1.50 o
   1   2  10        5.27        2.29      1.17 o
   2   2  10        7.96        5.00      1.32 o
   3   2  10       11.11        8.79      2.29 o
   4   2  10        1.83       -1.14      2.29 o
   5   2  10        0.16        3.56      3.01 o
   6   2  10        0.29        1.48      3.26 o
   7   2  10        2.45        0.82      2.50 o
   8   2  10        0.01       -1.33      2.66 o
 -11   3  10        3.19        5.86      3.14 o
 -10   3  10        1.45        2.22      1.19 o
  -9   3  10        0.14        0.15      1.06 o
  -8   3  10        1.58        0.81      1.03 o
  -7   3  10        0.09       -0.90      0.90 o
  -6   3  10        8.94        8.88      0.83 o
  -5   3  10       18.73       20.32      1.33 o
  -4   3  10       81.91       80.47      2.94 o
  -3   3  10       14.25        8.78      1.82 o
  -2   3  10        0.03       -0.42      0.84 o
  -1   3  10        8.45       11.26      1.20 o
   0   3  10        8.75        6.99      1.61 o
   1   3  10        1.81        1.86      1.60 o
   2   3  10       18.23       20.84      3.28 o
   3   3  10        0.20       -0.54      1.59 o
   4   3  10        4.66        7.03      2.07 o
   5   3  10        2.87        3.59      3.25 o
   6   3  10        0.05       -2.63      2.63 o
   7   3  10        0.02       -0.88      3.48 o
   8   3  10        2.07        5.45      4.29 o
 -11   4  10        2.29        3.79      2.10 o
 -10   4  10        1.69        0.85      1.23 o
  -9   4  10        3.31        3.90      0.68 o
  -8   4  10        1.85        2.64      1.11 o
  -7   4  10        0.67        1.40      1.02 o
  -6   4  10       20.53       23.60      1.32 o
  -5   4  10        6.87        8.28      1.39 o
  -4   4  10        0.25        1.13      0.89 o
  -3   4  10       52.15       50.71      2.64 o
  -2   4  10       10.04        9.91      1.28 o
  -1   4  10       22.30       21.96      1.99 o
   0   4  10        4.99        7.88      1.62 o
   1   4  10        2.00        0.87      1.21 o
   2   4  10        6.28        5.69      1.39 o
   3   4  10        4.45        4.00      1.98 o
   4   4  10        0.83       -1.88      1.92 o
   5   4  10        1.70        2.16      2.93 o
   6   4  10        0.04        4.02      3.32 o
   7   4  10        1.47       -0.96      3.38 o
 -11   5  10        2.67        2.20      2.71 o
 -10   5  10        0.06        1.27      1.30 o
  -9   5  10        1.15        1.13      1.22 o
  -8   5  10        6.53        8.82      1.53 o
  -7   5  10       31.45       37.42      2.66 o
  -6   5  10        1.31        2.97      0.65 o
  -5   5  10        0.21       -0.25      0.99 o
  -4   5  10       18.51       18.39      2.29 o
  -3   5  10        4.78        4.21      2.37 o
  -2   5  10       52.49       62.91      4.15 o
  -1   5  10        0.58        1.85      3.21 o
   0   5  10        1.11       -0.90      1.38 o
   1   5  10        1.48       -0.02      1.25 o
   2   5  10       16.57       15.82      2.25 o
   3   5  10        0.00        3.33      3.46 o
   4   5  10        0.02        1.28      1.89 o
   5   5  10        1.27        2.79      3.22 o
   6   5  10        0.99       -0.38      3.02 o
   7   5  10        1.01       -0.28      3.80 o
 -11   6  10        0.02        1.68      3.20 o
 -10   6  10        0.17       -1.34      1.34 o
  -9   6  10        0.06        1.02      1.42 o
  -8   6  10       16.20       15.76      2.85 o
  -7   6  10        3.82        3.27      1.62 o
  -6   6  10        2.61        2.92      0.85 o
  -5   6  10        3.21        2.43      1.15 o
  -4   6  10       20.12       20.59      2.00 o
  -3   6  10       14.71       13.79      1.96 o
  -2   6  10       30.65       27.93      2.60 o
  -1   6  10        2.18        1.21      1.17 o
   0   6  10       10.42        8.29      1.77 o
   1   6  10        7.86        6.45      1.67 o
   2   6  10        0.14       -0.83      1.34 o
   3   6  10        4.27        4.31      2.05 o
   4   6  10        1.49        1.35      2.93 o
   5   6  10        0.22       -0.77      2.81 o
   6   6  10        6.41        2.71      3.62 o
   7   6  10        0.32        5.98      4.74 o
 -10   7  10        6.77        7.38      2.33 o
  -9   7  10        2.41        1.37      1.67 o
  -8   7  10        7.92       12.21      2.96 o
  -7   7  10        1.18        1.79      2.12 o
  -6   7  10        0.81       -0.34      1.30 o
  -5   7  10        0.01        0.62      1.07 o
  -4   7  10        0.43        0.02      1.05 o
  -3   7  10       16.90       15.67      2.15 o
  -2   7  10        0.36        0.93      1.29 o
  -1   7  10        1.00        1.60      1.40 o
   0   7  10        0.30       -0.57      1.85 o
   1   7  10        0.00        1.72      1.46 o
   2   7  10        4.06        4.84      3.00 o
   3   7  10        0.30       -0.66      1.93 o
   4   7  10        0.03       -2.56      2.56 o
   5   7  10        3.62        1.38      3.53 o
   6   7  10        1.57       -2.99      2.99 o
 -10   8  10        1.38        4.19      2.24 o
  -9   8  10        5.84        5.12      2.24 o
  -8   8  10        0.04        0.98      1.78 o
  -7   8  10        2.90        5.34      1.97 o
  -6   8  10        0.81        0.13      1.57 o
  -5   8  10        0.36        0.86      1.56 o
  -4   8  10        3.93        3.35      1.31 o
  -3   8  10        1.86        0.57      1.31 o
  -2   8  10       10.74        9.89      1.96 o
  -1   8  10       17.15       17.82      2.38 o
   0   8  10        1.21        3.20      1.62 o
   1   8  10        0.80        1.84      1.53 o
   2   8  10        0.47       -2.57      2.57 o
   3   8  10        0.62       -0.34      2.77 o
   4   8  10        0.43        0.86      3.24 o
   5   8  10        0.97       -2.93      2.93 o
   6   8  10        0.29       -2.60      3.49 o
  -9   9  10        7.15        9.41      2.48 o
  -8   9  10        0.02        1.21      3.90 o
  -7   9  10        0.77        1.11      1.70 o
  -6   9  10        1.28        1.59      1.85 o
  -5   9  10        1.25        2.66      1.81 o
  -4   9  10        0.89        2.31      1.56 o
  -3   9  10        0.22       -0.50      1.43 o
  -2   9  10        9.30       14.23      2.32 o
  -1   9  10        4.51        3.61      1.69 o
   0   9  10        1.41        2.31      1.60 o
   1   9  10        0.08        1.18      1.97 o
   2   9  10        0.14        2.58      3.39 o
   3   9  10        0.16        2.37      3.17 o
   4   9  10        2.37        2.47      3.58 o
   5   9  10        0.16        2.87      3.72 o
  -8  10  10        6.75        5.49      2.39 o
  -7  10  10        0.50        1.55      2.08 o
  -6  10  10        0.63       -0.79      1.79 o
  -5  10  10        3.02        2.60      1.87 o
  -4  10  10        2.19        2.94      1.77 o
  -3  10  10        0.50        0.53      1.63 o
  -2  10  10        3.92        4.11      2.21 o
  -1  10  10        1.42        2.53      2.02 o
   0  10  10        0.51       -0.40      1.66 o
   1  10  10        0.02       -0.29      2.01 o
   2  10  10        0.03        3.65      3.35 o
   3  10  10        2.05        2.16      3.45 o
   4  10  10        0.19        1.81      3.62 o
   5  10  10        0.67        1.91      3.76 o
  -8  11  10        1.06       -1.86      4.18 o
  -7  11  10        4.29        6.02      2.48 o
  -6  11  10        1.45        2.94      2.15 o
  -5  11  10        0.55        0.72      1.84 o
  -4  11  10        0.61       -0.91      1.72 o
  -3  11  10        0.50       -0.25      1.71 o
  -2  11  10        3.63        2.74      2.28 o
  -1  11  10        0.70        3.11      5.66 o
   0  11  10        0.26       -1.48      1.73 o
   1  11  10        4.48        2.18      2.98 o
   2  11  10        1.47        0.43      3.18 o
   3  11  10        0.26        0.90      3.28 o
   4  11  10        0.90        7.63      4.21 o
  -7  12  10        1.36       -3.26      4.11 o
  -6  12  10        0.12       -0.67      2.20 o
  -5  12  10        0.34        2.45      2.14 o
  -4  12  10        0.01       -0.86      1.88 o
  -3  12  10        0.86       -0.57      1.91 o
  -2  12  10        3.00        2.70      2.52 o
  -1  12  10        0.00        2.35      2.46 o
   0  12  10        5.02        6.86      2.95 o
   1  12  10        1.71        2.71      3.58 o
   2  12  10        0.16        0.22      3.35 o
   3  12  10        0.37        4.57      3.90 o
  -5  13  10        1.06        1.94      2.92 o
  -4  13  10        0.01       -0.05      2.13 o
  -3  13  10        0.43        1.34      2.20 o
  -2  13  10        0.00       -0.46      2.05 o
  -1  13  10        0.01        1.27      2.54 o
   0  13  10        1.04        3.51      3.86 o
   1  13  10        0.40       -2.90      3.49 o
   2  13  10        0.11        1.08      3.67 o
 -11   1  11        2.32        4.29      3.22 o
 -10   1  11        7.18        6.02      1.47 o
  -9   1  11        4.13        6.24      1.39 o
  -8   1  11        3.54        3.95      1.19 o
  -7   1  11        1.60        1.76      1.04 o
  -6   1  11        1.69        1.24      0.61 o
  -5   1  11        0.59        0.30      0.82 o
  -4   1  11        0.54       -0.29      0.75 o
  -3   1  11        2.73        2.67      1.11 o
  -2   1  11        9.12        8.36      1.42 o
  -1   1  11        3.39        2.97      1.06 o
   0   1  11        6.86        8.35      1.36 o
   1   1  11       13.46       10.38      1.52 o
   2   1  11        1.65        3.01      1.24 o
   3   1  11        0.50        0.51      1.45 o
   4   1  11        0.44       -1.78      1.78 o
   5   1  11        1.72        2.16      2.11 o
   6   1  11        0.87       -1.25      2.12 o
   7   1  11        0.00        0.48      2.98 o
 -11   2  11        0.80        2.06      2.83 o
 -10   2  11        0.12        0.91      1.23 o
  -9   2  11       27.21       30.73      2.13 o
  -8   2  11        4.33        3.15      1.47 o
  -7   2  11       21.61       23.56      2.04 o
  -6   2  11        1.99        3.92      0.86 o
  -5   2  11       43.85       51.09      3.44 o
  -4   2  11        0.88        0.49      0.87 o
  -3   2  11        3.26        2.07      1.08 o
  -2   2  11        0.45       -0.94      0.94 o
  -1   2  11       38.89       37.52      2.91 o
   0   2  11       14.18       11.11      1.56 o
   1   2  11        0.02        0.23      1.06 o
   2   2  11        9.50        9.51      2.19 o
   3   2  11        1.30        0.71      1.48 o
   4   2  11        0.62        1.77      2.01 o
   5   2  11        0.01       -0.91      2.01 o
   6   2  11        0.85        0.17      2.36 o
   7   2  11        0.17        1.59      2.76 o
 -11   3  11        2.61        1.64      2.06 o
 -10   3  11       16.41       14.56      2.29 o
  -9   3  11        0.31        0.72      1.20 o
  -8   3  11        0.21       -0.42      1.17 o
  -7   3  11        0.35       -0.08      1.27 o
  -6   3  11        7.00        8.48      0.91 o
  -5   3  11        0.13        0.87      0.88 o
  -4   3  11        2.81        2.50      1.04 o
  -3   3  11        0.65        0.98      1.04 o
  -2   3  11        0.07        0.08      1.05 o
  -1   3  11        3.95        3.32      1.12 o
   0   3  11       24.60       22.97      3.05 o
   1   3  11        6.98        6.86      1.78 o
   2   3  11        0.00        0.14      1.67 o
   3   3  11        0.48        2.79      1.94 o
   4   3  11        2.33        4.38      3.41 o
   5   3  11        0.12       -0.15      2.87 o
   6   3  11        0.49        1.61      3.66 o
   7   3  11        0.17       -0.89      2.74 o
 -11   4  11        1.01        2.25      3.32 o
 -10   4  11        0.04       -0.27      1.32 o
  -9   4  11       19.30       17.39      1.99 o
  -8   4  11        1.30       -0.55      1.18 o
  -7   4  11        4.86        3.03      1.46 o
  -6   4  11        0.04        0.12      0.66 o
  -5   4  11        6.26        4.30      1.21 o
  -4   4  11        0.73       -0.05      0.94 o
  -3   4  11        4.60        4.58      1.31 o
  -2   4  11        1.43        2.42      1.22 o
  -1   4  11        0.00        1.72      1.20 o
   0   4  11        0.36        0.25      1.74 o
   1   4  11       11.96        8.93      1.94 o
   2   4  11        1.09        1.75      2.73 o
   3   4  11        1.21       -0.39      1.80 o
   4   4  11        0.33        0.06      3.04 o
   5   4  11        2.66        2.93      3.11 o
   6   4  11        0.09        1.04      3.51 o
   7   4  11        2.91        5.73      4.74 o
 -10   5  11        0.15        1.73      1.65 o
  -9   5  11        0.00       -1.06      1.36 o
  -8   5  11        5.47        2.78      3.15 o
  -7   5  11        0.04        0.89      1.54 o
  -6   5  11        5.93        4.73      2.01 o
  -5   5  11        1.87        0.77      1.12 o
  -4   5  11        0.63        0.87      1.12 o
  -3   5  11        6.35        5.80      3.24 o
  -2   5  11       11.59       13.08      2.09 o
  -1   5  11        1.56        4.38      1.51 o
   0   5  11        7.18        9.03      1.91 o
   1   5  11        0.87       -0.48      1.45 o
   2   5  11        0.99        4.77      3.20 o
   3   5  11        0.16        1.34      1.95 o
   4   5  11        1.28        3.62      3.11 o
   5   5  11        0.26        3.89      3.60 o
   6   5  11        4.27        4.60      3.77 o
 -10   6  11        2.46        1.84      2.06 o
  -9   6  11        0.01       -1.18      1.74 o
  -8   6  11        1.16       -0.60      1.68 o
  -7   6  11        0.01       -1.44      1.52 o
  -6   6  11        0.06       -0.85      1.41 o
  -5   6  11        2.54        2.56      1.60 o
  -4   6  11        5.07        4.19      1.49 o
  -3   6  11        0.17       -1.29      1.29 o
  -2   6  11        7.42        6.41      1.74 o
  -1   6  11        1.10        0.72      1.48 o
   0   6  11        4.75        3.84      1.65 o
   1   6  11        0.00       -1.43      1.43 o
   2   6  11        0.06       -1.10      2.68 o
   3   6  11        0.45        1.97      2.22 o
   4   6  11        0.29       -2.98      2.98 o
   5   6  11        1.02        4.30      3.73 o
   6   6  11        0.14       -3.31      3.56 o
 -10   7  11        0.11       -2.37      2.37 o
  -9   7  11        2.14        1.94      2.63 o
  -8   7  11        1.52       -1.35      1.76 o
  -7   7  11        0.08       -1.01      1.62 o
  -6   7  11        0.77        0.88      2.22 o
  -5   7  11        2.63        4.61      1.91 o
  -4   7  11        0.31        0.32      1.40 o
  -3   7  11        0.07        0.20      1.38 o
  -2   7  11        0.74        3.62      1.60 o
  -1   7  11       36.91       37.46      3.76 o
   0   7  11        0.01       -0.38      1.41 o
   1   7  11        0.21        1.66      1.90 o
   2   7  11        0.10        0.35      2.93 o
   3   7  11        0.30        3.08      3.14 o
   4   7  11        0.81       -1.17      3.07 o
   5   7  11        1.15        3.56      3.81 o
  -9   8  11        1.33        1.08      2.60 o
  -8   8  11        0.02        1.55      4.09 o
  -7   8  11        0.32       -0.11      1.74 o
  -6   8  11        2.35        2.48      1.94 o
  -5   8  11        0.40       -0.43      1.50 o
  -4   8  11        2.23        1.34      1.69 o
  -3   8  11        0.72       -0.97      1.40 o
  -2   8  11        1.10       -1.45      1.47 o
  -1   8  11        2.75        0.43      1.62 o
   0   8  11        0.55        1.80      1.72 o
   1   8  11        0.00       -0.32      1.97 o
   2   8  11        0.31        2.29      3.33 o
   3   8  11        1.30        0.58      3.49 o
   4   8  11        2.76        2.59      3.54 o
   5   8  11        0.11       -2.45      3.55 o
  -8   9  11        5.57        5.52      2.38 o
  -7   9  11        1.48        2.54      2.14 o
  -6   9  11        2.01        2.51      2.01 o
  -5   9  11        9.56       14.44      2.65 o
  -4   9  11        1.82        3.44      1.88 o
  -3   9  11        1.82        3.10      2.27 o
  -2   9  11        3.12        5.47      1.99 o
  -1   9  11        1.26        1.89      2.34 o
   0   9  11        0.98        2.37      1.86 o
   1   9  11        0.88        0.04      2.31 o
   2   9  11        3.30       11.41      4.37 o
   3   9  11        1.60        5.45      3.87 o
   4   9  11        0.59       -0.93      3.58 o
  -8  10  11        0.54        2.03      4.33 o
  -7  10  11        4.31        5.49      2.36 o
  -6  10  11        7.33        7.18      2.42 o
  -5  10  11        0.28        2.45      1.85 o
  -4  10  11        4.70        4.27      2.64 o
  -3  10  11        0.00        1.00      1.75 o
  -2  10  11        1.73       -0.04      2.18 o
  -1  10  11        0.56        2.71      2.37 o
   0  10  11        3.45        6.44      2.72 o
   1  10  11        6.27        4.45      4.00 o
   2  10  11        0.40        3.89      3.68 o
   3  10  11        0.37       -0.29      3.59 o
   4  10  11        0.81       -1.83      3.31 o
  -7  11  11        0.33       -0.88      4.51 o
  -6  11  11        0.03       -0.35      2.17 o
  -5  11  11        4.45        8.31      2.54 o
  -4  11  11        0.01       -0.82      1.91 o
  -3  11  11        0.06       -0.32      1.92 o
  -2  11  11        0.10       -0.46      2.13 o
  -1  11  11        2.91        0.60      2.31 o
   0  11  11        1.32       -0.81      3.47 o
   1  11  11        0.00       -1.58      3.18 o
   2  11  11        0.30        1.68      3.39 o
   3  11  11        0.38        1.29      3.73 o
  -5  12  11        0.87       -0.20      2.15 o
  -4  12  11        0.05       -1.57      1.95 o
  -3  12  11        0.01        2.69      2.12 o
  -2  12  11        0.00        4.04      2.76 o
  -1  12  11        0.00        1.58      3.04 o
   0  12  11        0.02        0.20      3.82 o
   1  12  11        0.00       -1.75      3.69 o
  -2  13  11        0.00       -0.30      2.93 o
 -10   0  12        0.95        0.55      1.95 o
  -9   0  12       11.04       15.19      3.20 o
  -8   0  12       37.34       44.26      4.54 o
  -7   0  12        0.10        2.64      2.12 o
  -6   0  12        4.38        3.90      2.05 o
  -5   0  12       62.95       68.89      3.80 o
  -4   0  12        2.28        2.87      1.42 o
  -3   0  12        5.26        6.39      2.03 o
  -2   0  12        1.38       -0.10      2.60 o
  -1   0  12        0.23       -1.43      1.60 o
   0   0  12       12.60        8.14      2.29 o
   1   0  12        0.00        0.60      1.82 o
   2   0  12        4.69        5.92      3.37 o
   3   0  12        0.34       -0.41      2.81 o
   4   0  12        0.08        0.14      2.98 o
   5   0  12        0.01        2.41      3.60 o
   6   0  12        0.00        0.20      3.58 o
 -10   1  12       13.53       13.32      1.88 o
  -9   1  12        4.95        5.68      1.78 o
  -8   1  12        2.65       -0.27      1.34 o
  -7   1  12        2.73        2.82      1.53 o
  -6   1  12       10.28       10.46      1.84 o
  -5   1  12        1.74       -0.13      0.94 o
  -4   1  12        1.11        0.59      0.91 o
  -3   1  12        2.06       -0.04      0.98 o
  -2   1  12        5.05        5.03      1.57 o
  -1   1  12        0.41        0.07      1.13 o
   0   1  12        0.37        0.54      1.19 o
   1   1  12       10.96       12.17      1.89 o
   2   1  12        0.05        2.03      1.94 o
   3   1  12        2.46       -0.72      2.03 o
   4   1  12        2.21        1.54      2.26 o
   5   1  12        0.01        1.90      2.43 o
   6   1  12        0.10        2.84      3.34 o
 -10   2  12        0.04       -1.48      1.48 o
  -9   2  12        2.99        2.19      1.74 o
  -8   2  12       15.64       20.33      2.44 o
  -7   2  12        1.98        4.75      1.60 o
  -6   2  12       13.49       11.87      1.88 o
  -5   2  12       10.88        8.42      1.45 o
  -4   2  12        3.92        3.40      1.05 o
  -3   2  12        4.24        3.47      2.01 o
  -2   2  12        4.54        2.70      1.76 o
  -1   2  12        1.27        1.12      1.58 o
   0   2  12        0.14        1.98      1.30 o
   1   2  12        2.86        1.71      1.36 o
   2   2  12       10.17        8.16      2.51 o
   3   2  12        2.33        1.52      1.77 o
   4   2  12        0.02        0.95      2.18 o
   5   2  12        0.76        0.24      2.34 o
   6   2  12        0.40        1.83      2.60 o
 -10   3  12        0.18       -1.70      1.70 o
  -9   3  12        0.26       -1.33      1.53 o
  -8   3  12        3.20        2.67      1.65 o
  -7   3  12        7.51        7.42      1.82 o
  -6   3  12        0.00       -0.79      1.28 o
  -5   3  12        4.98        4.28      1.30 o
  -4   3  12        0.22        0.68      1.04 o
  -3   3  12        1.51        2.77      1.27 o
  -2   3  12        0.06       -0.52      1.33 o
  -1   3  12       12.02        7.31      1.61 o
   0   3  12        0.81        2.64      1.34 o
   1   3  12        1.59        1.47      1.35 o
   2   3  12        1.81        5.17      2.35 o
   3   3  12        3.32        2.77      2.45 o
   4   3  12        3.45        0.23      3.11 o
   5   3  12        0.03        1.21      2.37 o
   6   3  12        0.21        1.49      2.66 o
 -10   4  12        1.10        1.12      1.99 o
  -9   4  12        1.42        2.76      2.00 o
  -8   4  12        1.89        2.02      1.84 o
  -7   4  12        7.19       10.40      2.32 o
  -6   4  12       14.81       17.34      2.62 o
  -5   4  12        1.88        1.71      1.77 o
  -4   4  12       12.28       12.70      1.85 o
  -3   4  12        0.01       -0.57      1.24 o
  -2   4  12        0.49        0.93      1.48 o
  -1   4  12        0.02        0.07      1.39 o
   0   4  12        4.70        4.34      2.06 o
   1   4  12        0.37        1.57      1.64 o
   2   4  12        0.35        4.57      3.11 o
   3   4  12        5.99       10.93      3.90 o
   4   4  12        0.05        2.11      3.33 o
   5   4  12        0.44        2.95      3.81 o
 -10   5  12        0.02       -0.78      2.21 o
  -9   5  12        2.90        4.22      2.19 o
  -8   5  12        2.77        4.91      2.58 o
  -7   5  12        0.02       -1.56      1.56 o
  -6   5  12        5.11        8.68      2.12 o
  -5   5  12        0.27       -0.58      1.46 o
  -4   5  12        0.42        0.99      1.27 o
  -3   5  12        0.12       -1.36      1.36 o
  -2   5  12        2.41        4.49      1.71 o
  -1   5  12        3.11        6.02      1.87 o
   0   5  12       19.65       24.43      2.84 o
   1   5  12        1.92        2.15      2.85 o
   2   5  12        1.02       -1.48      3.00 o
   3   5  12        0.00       -1.05      2.98 o
   4   5  12        1.70        6.08      3.96 o
   5   5  12        0.02        3.35      3.87 o
  -9   6  12        2.98        2.35      2.20 o
  -8   6  12        0.01       -0.63      1.74 o
  -7   6  12        1.50        2.39      1.98 o
  -6   6  12        0.93        1.82      1.94 o
  -5   6  12        1.25        0.78      1.65 o
  -4   6  12        0.55        0.69      1.56 o
  -3   6  12        4.38        2.21      1.62 o
  -2   6  12        0.00       -0.38      1.42 o
  -1   6  12        0.01        0.28      1.70 o
   0   6  12        0.17       -0.05      2.24 o
   1   6  12        2.69        2.20      2.21 o
   2   6  12        0.83       -1.83      2.87 o
   3   6  12        4.04        5.93      4.02 o
   4   6  12        0.02       -2.73      3.29 o
   5   6  12        0.49        2.44      3.86 o
  -9   7  12        0.05       -2.32      2.32 o
  -8   7  12        1.37        4.40      2.25 o
  -7   7  12        6.47        8.10      2.48 o
  -6   7  12        0.22        0.38      2.21 o
  -5   7  12        1.66        0.97      1.68 o
  -4   7  12        8.50       12.10      5.72 o
  -3   7  12        3.95        3.16      2.15 o
  -2   7  12       15.10       11.41      2.27 o
  -1   7  12        0.63        0.24      1.90 o
   0   7  12        0.71        0.37      1.68 o
   1   7  12        0.05       -1.65      2.94 o
   2   7  12        1.27        4.48      3.40 o
   3   7  12        0.39       -0.78      3.07 o
   4   7  12        0.04        2.09      3.84 o
  -8   8  12       10.28       12.78      3.82 o
  -7   8  12        0.00        3.18      2.24 o
  -6   8  12        7.53        9.18      3.41 o
  -5   8  12        4.68        4.98      2.21 o
  -4   8  12        1.73        2.79      1.93 o
  -3   8  12       11.69        8.93      2.85 o
  -2   8  12        2.19        1.25      2.09 o
  -1   8  12        4.07        4.64      2.53 o
   0   8  12        0.07        2.03      1.92 o
   1   8  12        1.31        0.59      3.36 o
   2   8  12        3.82       -0.38      3.47 o
   3   8  12        0.01        0.50      3.90 o
   4   8  12        0.00        2.45      4.02 o
  -7   9  12        5.51        6.59      2.79 o
  -6   9  12        1.40        2.59      2.21 o
  -5   9  12        0.06        1.61      1.98 o
  -4   9  12        7.14        7.46      2.33 o
  -3   9  12        0.65       -1.41      1.77 o
  -2   9  12        1.26        2.11      3.51 o
  -1   9  12        4.04        2.12      2.49 o
   0   9  12        2.27        1.96      3.56 o
   1   9  12        1.54        0.87      3.66 o
   2   9  12        0.02        0.73      3.68 o
   3   9  12        0.07        3.14      4.14 o
  -6  10  12        0.07        0.37      2.15 o
  -5  10  12        0.20        0.69      2.13 o
  -4  10  12        0.23       -0.81      1.94 o
  -3  10  12        0.05        0.90      2.03 o
  -2  10  12        0.57        2.91      4.00 o
  -1  10  12        0.32        1.13      2.90 o
   0  10  12        2.28        3.34      4.14 o
   1  10  12        0.08        1.32      3.72 o
   2  10  12        0.16        1.21      3.90 o
  -5  11  12        1.69        5.14      3.11 o
  -4  11  12        0.49       -0.50      2.13 o
  -3  11  12        0.00       -1.34      2.09 o
  -2  11  12        0.01       -1.44      2.58 o
  -1  11  12        2.75        3.79      4.21 o
   1  11  12        0.26        0.23      3.94 o
  -9   1  13        3.83        3.36      2.03 o
  -8   1  13        1.29        0.26      1.60 o
  -7   1  13        0.08        1.45      1.59 o
  -6   1  13        0.01        0.72      1.48 o
  -5   1  13        4.77        4.53      1.59 o
  -4   1  13        3.95        4.21      1.54 o
  -3   1  13        1.03        1.43      1.17 o
  -2   1  13        1.14        1.14      1.75 o
  -1   1  13        0.83        0.17      2.06 o
   0   1  13        0.24        0.20      1.41 o
   1   1  13        0.12       -0.45      1.68 o
   2   1  13        0.00       -0.64      2.24 o
   3   1  13        0.10        2.29      2.72 o
   4   1  13        0.00        1.19      2.51 o
   5   1  13        0.02        0.21      2.80 o
  -9   2  13        8.04        7.76      2.26 o
  -8   2  13        7.87        9.17      2.13 o
  -7   2  13        1.37        0.73      1.66 o
  -6   2  13        0.39        0.45      1.46 o
  -5   2  13        6.77        6.54      1.73 o
  -4   2  13        5.77        5.60      1.57 o
  -3   2  13        1.26        1.85      1.38 o
  -2   2  13        0.85       -0.59      2.04 o
  -1   2  13        0.09        2.01      2.05 o
   0   2  13        0.10        0.72      1.37 o
   1   2  13        0.03       -0.34      1.64 o
   2   2  13        0.42       -1.17      1.98 o
   3   2  13        0.31        3.35      2.55 o
   4   2  13        0.00        3.32      2.74 o
   5   2  13        0.00       -0.08      2.59 o
  -9   3  13        4.66        4.77      2.22 o
  -8   3  13        3.31        0.08      1.91 o
  -7   3  13        2.28        1.17      2.09 o
  -6   3  13        2.76        3.41      1.96 o
  -5   3  13        0.02        0.42      1.58 o
  -4   3  13        8.34        3.63      1.88 o
  -3   3  13        0.10       -0.89      1.46 o
  -2   3  13        0.04       -1.20      1.73 o
  -1   3  13        0.31        0.19      1.88 o
   0   3  13        0.03        0.34      1.50 o
   1   3  13        3.99        4.99      1.96 o
   2   3  13        1.19        1.45      2.18 o
   3   3  13        0.31       -0.37      2.24 o
   4   3  13        0.17        0.06      3.36 o
   5   3  13        0.03        0.62      2.67 o
  -9   4  13        2.88        2.79      2.18 o
  -8   4  13        3.95        4.19      3.04 o
  -7   4  13        0.07        1.05      1.81 o
  -6   4  13        0.17       -0.17      1.72 o
  -5   4  13        0.74       -0.81      1.48 o
  -4   4  13        1.68        4.41      1.85 o
  -3   4  13        6.33        6.63      2.32 o
  -2   4  13        0.17       -1.34      2.30 o
  -1   4  13        0.48        0.83      1.92 o
   0   4  13        1.89        0.69      1.48 o
   1   4  13        0.23        1.35      2.12 o
   2   4  13        1.95        1.56      2.24 o
   3   4  13        1.82        3.99      2.73 o
   4   4  13        0.02       -0.44      3.57 o
  -9   5  13        0.05       -1.10      3.35 o
  -8   5  13        5.71        3.92      2.67 o
  -7   5  13        0.58        1.28      2.03 o
  -6   5  13        1.41        2.68      1.97 o
  -5   5  13        0.25       -0.14      1.62 o
  -4   5  13        5.22        1.52      1.77 o
  -3   5  13        0.18        1.86      2.18 o
  -2   5  13        4.52        3.84      2.95 o
  -1   5  13        3.30        2.76      2.27 o
   0   5  13        0.08        1.31      1.82 o
   1   5  13        1.58        0.13      3.32 o
   2   5  13        0.01        0.08      3.41 o
   3   5  13        0.01        1.92      3.53 o
   4   5  13        0.14       -1.20      3.74 o
  -8   6  13        0.18        1.40      2.22 o
  -7   6  13       15.60       23.66      4.55 o
  -6   6  13        1.17        0.67      1.92 o
  -5   6  13        6.34        6.41      2.19 o
  -4   6  13        2.22        1.17      1.83 o
  -3   6  13        3.42        1.44      1.99 o
  -2   6  13        5.80        5.12      2.39 o
  -1   6  13        2.16        0.06      2.03 o
   0   6  13        0.00       -0.29      1.74 o
   1   6  13        1.10        1.39      3.40 o
   2   6  13        0.73        2.84      3.79 o
   3   6  13        1.18        3.61      4.24 o
   4   6  13        0.47        1.69      3.96 o
  -7   7  13        0.69       -2.01      2.01 o
  -6   7  13       11.18       12.67      2.74 o
  -5   7  13        8.75       14.78      2.75 o
  -4   7  13        0.36       -0.16      1.77 o
  -3   7  13        3.87        3.04      2.22 o
  -2   7  13        0.33       -0.86      2.12 o
  -1   7  13        0.06        0.95      2.34 o
   0   7  13        0.28        5.17      3.86 o
   1   7  13        1.92        0.73      3.69 o
   2   7  13        2.18        3.90      3.74 o
   3   7  13        0.00        0.75      3.65 o
  -7   8  13        3.50        3.45      4.45 o
  -6   8  13        1.46        1.40      2.48 o
  -5   8  13        0.24       -0.88      1.90 o
  -4   8  13        4.02        2.37      2.07 o
  -3   8  13        0.29        3.02      2.09 o
  -2   8  13        0.26        1.51      2.47 o
  -1   8  13        0.36        2.54      2.61 o
   0   8  13        0.07        0.90      3.48 o
   1   8  13        0.02       -0.49      3.63 o
   2   8  13        0.38       -0.31      4.20 o
  -6   9  13        0.26       -2.57      3.83 o
  -5   9  13        1.20        1.25      2.12 o
  -4   9  13        1.34        1.08      2.10 o
  -3   9  13        0.12        0.03      2.08 o
  -2   9  13        0.03        1.87      2.51 o
  -1   9  13        1.52       -0.83      2.90 o
   1   9  13        0.03        4.29      4.15 o
  -4  10  13        0.00       -1.06      2.62 o
  -3  10  13        0.05        1.71      2.25 o
  -2  10  13        0.42        2.08      3.14 o
  -1  10  13        0.08        6.40      4.68 o
  -8   0  14        9.88        8.01      4.46 o
  -7   0  14        1.04        5.03      2.87 o
  -6   0  14        4.30        2.11      2.51 o
  -5   0  14        1.67        3.62      2.33 o
  -4   0  14        1.32        1.02      2.13 o
  -3   0  14        0.09        2.12      2.08 o
  -2   0  14        1.11       -0.90      2.64 o
  -1   0  14        0.16        0.02      2.68 o
   0   0  14        1.18        2.06      3.22 o
   1   0  14        0.31       -0.01      3.14 o
   2   0  14        0.63        0.81      3.60 o
   3   0  14        0.47        5.40      3.90 o
   4   0  14        0.31        4.22      4.58 o
  -8   1  14        0.04        3.25      2.01 o
  -7   1  14       12.15       15.37      2.53 o
  -6   1  14        0.18        1.47      1.81 o
  -5   1  14        1.75        1.22      1.67 o
  -4   1  14        6.78        5.07      1.76 o
  -3   1  14        0.09        0.44      1.41 o
  -2   1  14        0.27       -0.62      2.05 o
  -1   1  14        0.54       -0.30      1.92 o
   0   1  14        0.87       -1.04      2.08 o
   1   1  14        0.04        2.27      2.51 o
   2   1  14        0.39        1.65      4.53 o
   3   1  14        0.59        0.43      2.51 o
  -8   2  14        1.65        2.09      1.97 o
  -7   2  14        0.45        0.65      1.80 o
  -6   2  14        1.53        4.50      4.00 o
  -5   2  14        4.48        6.99      1.95 o
  -4   2  14        1.04        1.76      1.83 o
  -3   2  14        5.55        3.86      1.70 o
  -2   2  14        1.92        2.63      2.36 o
  -1   2  14        0.35        1.39      2.13 o
   0   2  14        1.85        2.88      2.88 o
   1   2  14        0.55        1.85      2.54 o
   2   2  14        0.07        1.76      2.56 o
   3   2  14        0.30        0.46      2.59 o
  -8   3  14        3.15        8.13      2.63 o
  -7   3  14        1.44        2.37      2.21 o
  -6   3  14        1.19       -0.01      2.09 o
  -5   3  14        6.56       10.98      2.46 o
  -4   3  14       15.84       17.27      4.50 o
  -3   3  14        0.71        0.75      2.20 o
  -2   3  14        0.02        1.02      2.17 o
  -1   3  14        4.41        3.53      2.27 o
   0   3  14        1.34       -1.16      2.26 o
   1   3  14        0.14        0.27      2.44 o
   2   3  14        0.73       -0.19      2.35 o
   3   3  14        0.09        0.50      2.59 o
  -8   4  14        0.81        2.22      4.36 o
  -7   4  14        1.45       -1.43      2.07 o
  -6   4  14        6.31        8.28      2.73 o
  -5   4  14        1.01        2.38      2.33 o
  -4   4  14        4.33        7.35      2.26 o
  -3   4  14        0.32       -0.87      2.15 o
  -2   4  14        1.18        1.80      2.39 o
  -1   4  14        4.99        5.95      2.69 o
   0   4  14        2.35        1.81      2.52 o
   1   4  14        0.01        3.07      2.71 o
   2   4  14        0.02       -0.86      2.45 o
   3   4  14        0.35        2.48      5.13 o
  -7   5  14        0.07       -0.61      2.18 o
  -6   5  14        2.31        0.86      2.06 o
  -5   5  14       17.34       17.36      2.90 o
  -4   5  14        1.16        3.68      2.57 o
  -3   5  14        0.20       -1.09      2.13 o
  -2   5  14        2.60        0.88      2.25 o
  -1   5  14        0.05        0.49      2.24 o
   0   5  14        0.80       -0.15      3.46 o
   1   5  14        0.69        2.78      3.96 o
   2   5  14        0.31        2.76      2.91 o
  -6   6  14        4.46        4.53      2.51 o
  -5   6  14        0.16       -1.26      1.95 o
  -4   6  14        0.65        0.54      1.93 o
  -3   6  14        5.28        4.08      4.14 o
  -2   6  14        2.63        5.41      2.78 o
  -1   6  14        0.87        3.36      2.52 o
   0   6  14        1.26        1.69      3.65 o
   1   6  14        0.06       -0.07      3.76 o
   2   6  14        0.02       -2.15      3.76 o
  -5   7  14        0.26       -0.02      2.12 o
  -4   7  14        1.01        4.66      2.26 o
  -3   7  14        2.02        2.35      2.33 o
  -2   7  14        0.46       -0.19      2.31 o
  -1   7  14        0.07        3.27      2.73 o
  -4   8  14        2.69        6.92      2.58 o
  -3   8  14        0.02       -0.43      2.24 o
  -2   8  14        0.00        0.77      2.64 o
  -1   8  14        0.07       -3.76      3.76 o
  -7   1  15        0.36        2.22      2.97 o
  -6   1  15        0.37        0.60      1.78 o
  -5   1  15        0.86        3.42      1.87 o
  -4   1  15        0.44        0.91      1.62 o
  -3   1  15        0.94        2.18      1.72 o
  -2   1  15        1.94        1.60      2.00 o
  -1   1  15        0.00        0.61      2.57 o
   2   1  15        0.01       -0.26      3.26 o
  -7   2  15        0.00        2.15      4.22 o
  -6   2  15        0.51        2.44      2.15 o
  -5   2  15        0.27        0.73      2.02 o
  -4   2  15        0.23        0.44      2.03 o
  -3   2  15        4.68        5.64      2.33 o
  -2   2  15        0.01       -0.69      2.24 o
  -1   2  15        2.57        0.90      2.56 o
  -6   3  15        0.26        2.74      2.19 o
  -5   3  15        0.24       -0.80      1.95 o
  -4   3  15        4.36        4.76      2.21 o
  -3   3  15        2.18        2.01      2.13 o
  -2   3  15        0.91        3.50      2.60 o
  -1   3  15        1.12        2.58      2.51 o
  -6   4  15        1.43       -0.23      3.58 o
  -5   4  15        0.73        0.07      1.96 o
  -4   4  15        2.92        1.51      2.16 o
  -3   4  15        1.81       -0.15      1.99 o
  -2   4  15        5.15        7.04      5.24 o
  -1   4  15        0.61       -2.44      2.58 o
  -5   5  15        1.30       -1.46      2.52 o
  -4   5  15        0.69       -1.87      2.04 o
  -3   5  15        5.65        8.15      2.87 o
  -2   5  15        0.40       -0.48      2.54 o
  -1   5  15        0.80       -0.55      2.76 o
  -4   6  15        1.92        1.79      3.67 o
  -3   6  15        0.32        1.45      2.52 o
  -2   6  15        0.31        2.26      2.84 o
  -3   0  16        7.60       10.87      4.45 o
  -2   0  16        4.15       11.73      3.48 o
  -3   1  16        2.87        3.12      2.37 o
 
